# Supplementary material for: Deterministic and stochastic effects drive the gut microbial diversity in cucurbit-feeding fruit flies (Diptera, Tephritidae)
Source: PLoS One. 2025 Jan 24;20(1):e0313447. doi: 10.1371/journal.pone.0313447 (PMC11759365; doi:10.1371/journal.pone.0313447)
Supplement: S1 Table — A) The general distribution of all samples collected in this study across all sites. This set was used for the differential abundance analysis, the null model analysis and neutral model analysis. B) a balanced subset of the original sampling design used in the analysis of α-diversity and β-diversity. Tephritid species are given as Db: D. bivittatus, Dc: D. ciliatus, Zc: Z. cucurbitae. Fruit host species are given as Cp: Cucurbita pepo, Cl: Citrillus lanatus, Cs: Cucumis sativus. (XLSX) [file pone.0313447.s002.xlsx]

## Sheet: Sampling Design
A)			Db			Dc			Zc
Site/farm	Altitude	Cp	Cl	Cs	Cp	Cl	Cs	Cp	Cl	Cs
Crop Museum	Low	4				1			2
Horticulture unit	Low	1	4					2
Kibwelonga	High							3
Kidokwe	High								2	2
Kilangalaga	High							4
Kinyenze A	Low							2	1	2
Kinyenze B	Low							2
Kitala	High	5	4						2	2
Mafiga	Low								2	2
Mazimbu	Low				4	5			1	1
Mgola	High									1
Mgola A	High				4				1	1
Mkumbulu	Low	3		4				1	1
Morning site	High	3	4	4
Mpingoni	Low							2	1	1
Mwale	High				4				1	1
Ruvuma	High								1	1
Shaulini	Low				4	4			1	1
Sugeco	Low			4						1
Vitonga	Low		4	4
total		16	16	16	16	10	0	16	16	16
B)			Db			Dc			Zc
Site/farm	Altitude	Cp	Cl	Cs	Cp	Cl	Cs	Cp	Cl	Cs
Crop Museum	Low	2				1
Horticulture unit	Low	1	2					2
Kibwelonga	High							2
Kidokwe	High								1
Kilangalaga	High							2
Kinyenze A	Low							1	1
Kinyenze B	Low							1
Kitala	High	3	2						1
Mafiga	Low								2
Mazimbu	Low				3	5
Mgola	High
Mgola A	High				2				1
Mkumbulu	Low	2						1
Morning site	High	2	3
Mpingoni	Low							1	1
Mwale	High				4				1
Ruvuma	High								1
Shaulini	Low				1	4			1
Sugeco	Low
Vitonga	Low		3
total		10	10	0	10	10	0	10	10	0
