# Supplementary material for: Deterministic and stochastic effects drive the gut microbial diversity in cucurbit-feeding fruit flies (Diptera, Tephritidae)
Source: PLoS One. 2025 Jan 24;20(1):e0313447. doi: 10.1371/journal.pone.0313447 (PMC11759365; doi:10.1371/journal.pone.0313447)
Supplement: S2 Table — Calculated from from different fly species (Dc: Dacus ciliatus, Db: D. bivittatus, Zc: Zeugodacus cucurbitae) feeding on different host plants (Cp: Cucurbita pepo, Cl: Citrullus lanatus). The host plant Cs: Cucumis sativus is only included in the a posteriori comparison due to the lack of Dc found on Cs. Sheet “Main Test” contains the main PERMANOVA test while the a posteriori comparison can be found in sheet “Post hoc test”. n.s.: Not significant; *: P < 0.05, **: P < 0.01, ***: P < 0.001. (XLSX) [file pone.0313447.s003.xlsx]

## Sheet: Main Test
Unweighted Unifrac distances	df	MS	Pseudo F	P-value	Effect
Host plant (Ho)	1	0.564	3.849	<0.001***	Fixed
Fly species (Fs)	2	0.630	4.300	<0.001***	Fixed
Ho x Fs	2	0.301	2.055	0.002**
Residual	54	0.147
Total	59
Generalized Unifrac distances	df	MS	Pseudo F	P-value	Effect
Host plant (Ho)	1	0.792	4.151	<0.001***	Fixed
Fly species (Fs)	2	0.978	5.123	<0.001***	Fixed
Ho x Fs	2	0.319	1.672	0.033*	*
Residual	54	0.191
Total	59

## Sheet: Post Hoc Test
Unweighted Unifrac distances post hoc comparison
Host plant	Fly species	Average dissimilarity	t value	P-value
Cp	Db-Dc	0.644	1.963	<0.001***
Cp	Db-Zc	0.590	1.633	0.003**
Cp	Dc-Zc	0.589	1.980	<0.001***
Cl	Db-Dc	0.587	1.939	0.011*
Cl	Db-Zc	0.589	1.978	<0.001***
Cl	Dc-Zc	0.550	1.043	0.308
Cs	Db-Zc	0.594	1.706	0.002**
Generalized Unifrac distances post hoc comparison
Host plant	Fly species	Average dissimilarity	t value	P-value
Cp	Db-Dc	0.698	1.967	<0.001***
Cp	Db-Zc	0.742	2.427	<0.001***
Cp	Dc-Zc	0.680	1.957	0.002**
Cl	Db-Dc	0.642	1.693	0.002**
Cl	Db-Zc	0.685	1.674	0.011*
Cl	Dc-Zc	0.618	1.109	0.245
Cs	Db-Zc	0.643	1.568	0.013*
