# Supplementary material for: Deterministic and stochastic effects drive the gut microbial diversity in cucurbit-feeding fruit flies (Diptera, Tephritidae)
Source: PLoS One. 2025 Jan 24;20(1):e0313447. doi: 10.1371/journal.pone.0313447 (PMC11759365; doi:10.1371/journal.pone.0313447)
Supplement: S3 Table — UW stands for unweighted partitioning and AW stands for abundance-weighted partitioning. The neutral columns show the percentage of ASVs in the microbiome with an mean abundance-prevalence ratio that fits the expectation of the neutral assembly model (within 95% confidence interval). The below columns show the percentage of ASVs that have a lower prevalence than expected for their mean abundance predicted by the neutral model. The above columns show the percentages of ASVs that have a higher prevalence than expected for their mean abundance predicted by the neutral model. m gives the mean migration rate of all ASVs associated with a fly species. (XLSX) [file pone.0313447.s004.xlsx]

## Sheet: SNM stats
Fly species	UW Neutral	UW Below	UW Above	AW Neutral	AW Below	AW Above	m
D. bivittatus	0.694	0.042	0.264	0.337	0.542	0.121	0.0007
D. ciliatus	0.787	0.034	0.179	0.348	0.534	0.118	0.0003
Z. cucurbitae	0.686	0.031	0.283	0.178	0.672	0.150	0.0002
