# Supplementary material for: Deterministic and stochastic effects drive the gut microbial diversity in cucurbit-feeding fruit flies (Diptera, Tephritidae)
Source: PLoS One. 2025 Jan 24;20(1):e0313447. doi: 10.1371/journal.pone.0313447 (PMC11759365; doi:10.1371/journal.pone.0313447)
Supplement: S4 Table — The sheets SNM_DB, SNM_DC and SNM_ZC show the results of the identification for D. bivitattus, D. ciliatus and Z. cucurbitae respectively. The sheet Shared_Negative shows the ASVs that are less prevalent than expected in every cucurbit feeder (Below) while the sheet Shared_Positive shows the ASVs that are more prevalent than expected in every cucurbit feeder (Above). p = observed mean relative abundance, freq = observed prevalence of ASV, freq.pred = predicted prevalence of ASV, pred.lwr and pred.upr show the lower and upper confidence interval. bino.pred, bino.lwr, bino.upr, pois.pred and pois.lwr provide the predicted frequency, lower confidence interval and upper confidence interval for the binomial and Poisson model respectively. Type gives the identification of the ASV as to whether it fits the neutral expectation (Neutral) or is Above or Below the confidence interval. (XLSX) [file pone.0313447.s005.xlsx]

## Sheet: SNM_DB
ASV ID	p	freq	freq_pred	pred_lwr	pred_upr	bino_pred	bino_lwr	bino_upr	pois_pred	pois_lwr	pois_upr	type	Deviance	Kingdom	Phylum	Class	Order	Family	Genus
1	0.00547083	0.208333	0.625505	0.484128	0.748282	1	0.9259	1	1	0.9259	1	Below	-0.417172	Bacteria	Proteobacteria	Gammaproteobacteria	Enterobacteriales	Enterobacteriaceae	Morganella
2	0.037274	0.833333	0.999215	0.924455	0.999992	1	0.9259	1	1	0.9259	1	Below	-0.165882	Bacteria	Bacteroidetes	Bacteroidia	Flavobacteriales	Weeksellaceae	NA
3	0.0157212	0.8125	0.944755	0.841417	0.982181	1	0.9259	1	1	0.9259	1	Below	-0.132255	Bacteria	Epsilonbacteraeota	Campylobacteria	Campylobacterales	Arcobacteraceae	Arcobacter
4	0.11939	1	1	0.9259	1	1	0.9259	1	1	0.9259	1	Neutral	1.3697e-11	Bacteria	Bacteroidetes	Bacteroidia	Cytophagales	Spirosomaceae	Leadbetterella
5	0.000978814	0.125	0.159193	0.0817037	0.287189	1	0.9259	1	1	0.9259	1	Neutral	-0.0341927	Bacteria	Bacteroidetes	Bacteroidia	Bacteroidales	Dysgonomonadaceae	Dysgonomonas
6	0.00463609	0.416667	0.564102	0.424285	0.694419	1	0.9259	1	1	0.9259	1	Below	-0.147435	Bacteria	Proteobacteria	Gammaproteobacteria	Pseudomonadales	Moraxellaceae	Acinetobacter
7	0.00870871	0.416667	0.793453	0.659384	0.884033	1	0.9259	1	1	0.9259	1	Below	-0.376787	Bacteria	Proteobacteria	Gammaproteobacteria	Betaproteobacteriales	Burkholderiaceae	Lampropedia
8	0.0608352	0.729167	0.999994	0.925889	1	1	0.9259	1	1	0.9259	1	Below	-0.270828	Bacteria	Bacteroidetes	Bacteroidia	Flavobacteriales	Weeksellaceae	Chishuiella
9	0.00152109	0.5625	0.236553	0.138758	0.373392	1	0.9259	1	1	0.9259	1	Above	0.325947	Bacteria	Proteobacteria	Gammaproteobacteria	Betaproteobacteriales	Burkholderiaceae	Comamonas
10	0.00431676	0.208333	0.538116	0.399551	0.671031	1	0.9259	1	1	0.9259	1	Below	-0.329782	Bacteria	Firmicutes	Erysipelotrichia	Erysipelotrichales	Erysipelotrichaceae	Erysipelothrix
11	0.00207423	0.4375	0.308363	0.196051	0.449075	1	0.9259	1	1	0.9259	1	Neutral	0.129137	Bacteria	Bacteroidetes	Bacteroidia	Bacteroidales	Dysgonomonadaceae	Dysgonomonas
12	0.000703874	0.291667	0.117132	0.0534823	0.237523	1	0.9259	1	1	0.9259	1	Above	0.174535	Bacteria	Bacteroidetes	Bacteroidia	Bacteroidales	Dysgonomonadaceae	Dysgonomonas
13	0.00244574	0.5	0.352879	0.233244	0.494318	1	0.9259	1	1	0.9259	1	Above	0.147121	Bacteria	Proteobacteria	Gammaproteobacteria	Pseudomonadales	Moraxellaceae	Acinetobacter
14	0.000573514	0.166667	0.0964873	0.0406328	0.212142	1	0.9259	1	1	0.9259	1	Neutral	0.0701794	Bacteria	Proteobacteria	Gammaproteobacteria	Betaproteobacteriales	Burkholderiaceae	Corticibacter
15	0.00163794	0.375	0.252299	0.151006	0.390301	1	0.9259	1	1	0.9259	1	Neutral	0.122701	Bacteria	Bacteroidetes	Bacteroidia	Flavobacteriales	Flavobacteriaceae	Myroides
16	0.000538769	0.270833	0.0909067	0.0372994	0.205142	1	0.9259	1	1	0.9259	1	Above	0.179927	Bacteria	Proteobacteria	Gammaproteobacteria	Pseudomonadales	Moraxellaceae	Acinetobacter
17	0.00192648	0.25	0.289848	0.180942	0.429899	1	0.9259	1	1	0.9259	1	Neutral	-0.0398482	Bacteria	Firmicutes	Bacilli	Bacillales	Planococcaceae	Lysinibacillus
18	0.000441077	0.0833333	0.0750369	0.0282028	0.184851	1	0.9259	1	1	0.9259	1	Neutral	0.00829646	Bacteria	Bacteroidetes	Bacteroidia	Bacteroidales	Dysgonomonadaceae	Dysgonomonas
19	0.000168997	0.0625	0.0294184	0.00656762	0.122009	0.998779	0.923656	0.999982	0.998778	0.923655	0.999982	Neutral	0.0330816	Bacteria	Bacteroidetes	Bacteroidia	Bacteroidales	Dysgonomonadaceae	Dysgonomonas
20	0.000150495	0.0208333	0.0262389	0.00543665	0.117253	0.997455	0.921262	0.999924	0.997453	0.92126	0.999924	Neutral	-0.00540553	Bacteria	Bacteroidetes	Bacteroidia	Bacteroidales	Dysgonomonadaceae	Dysgonomonas
21	0.0221823	0.375	0.984118	0.898797	0.997692	1	0.9259	1	1	0.9259	1	Below	-0.609118	Bacteria	Proteobacteria	Gammaproteobacteria	Enterobacteriales	Enterobacteriaceae	Providencia
22	0.000391361	0.375	0.0668585	0.023767	0.174142	1	0.9259	1	1	0.9259	1	Above	0.308141	Bacteria	Firmicutes	Clostridia	Clostridiales	Lachnospiraceae	Lachnoclostridium_5
23	0.000268645	0.125	0.0463722	0.0136028	0.146369	0.999977	0.925857	1	0.999977	0.925857	1	Neutral	0.0786278	Bacteria	Proteobacteria	Gammaproteobacteria	Pseudomonadales	Moraxellaceae	Acinetobacter
24	0.00012241	0.0625	0.0213931	0.00385725	0.109859	0.992239	0.912163	0.999365	0.992237	0.912159	0.999365	Neutral	0.0411069	Bacteria	Bacteroidetes	Bacteroidia	Bacteroidales	Dysgonomonadaceae	Dysgonomonas
25	0.000430306	0.333333	0.073271	0.0272293	0.182554	1	0.9259	1	1	0.9259	1	Above	0.260062	Bacteria	Bacteroidetes	Bacteroidia	Bacteroidales	Dysgonomonadaceae	Dysgonomonas
26	0.00228798	0.395833	0.334325	0.217598	0.475605	1	0.9259	1	1	0.9259	1	Neutral	0.0615084	Bacteria	Bacteroidetes	Bacteroidia	Bacteroidales	Dysgonomonadaceae	Dysgonomonas
27	0.000171878	0.125	0.0299127	0.00674963	0.122743	0.998911	0.923897	0.999986	0.99891	0.923896	0.999986	Above	0.0950873	Bacteria	Proteobacteria	Gammaproteobacteria	Enterobacteriales	Enterobacteriaceae	Pantoea
28	0.0153069	0.75	0.940217	0.835283	0.97991	1	0.9259	1	1	0.9259	1	Below	-0.190217	Bacteria	Bacteroidetes	Bacteroidia	Flavobacteriales	Weeksellaceae	Chishuiella
29	0.00105868	0.479167	0.171044	0.0900602	0.30078	1	0.9259	1	1	0.9259	1	Above	0.308122	Bacteria	Bacteroidetes	Bacteroidia	Flavobacteriales	Weeksellaceae	Chryseobacterium
30	0.00212816	0.625	0.315005	0.201524	0.455902	1	0.9259	1	1	0.9259	1	Above	0.309995	Bacteria	Proteobacteria	Gammaproteobacteria	Enterobacteriales	Enterobacteriaceae	Enterobacter
31	0.000161568	0.125	0.028143	0.00610557	0.12011	0.99836	0.922895	0.999968	0.998359	0.922894	0.999968	Above	0.096857	Bacteria	Proteobacteria	Gammaproteobacteria	Enterobacteriales	Enterobacteriaceae	Pantoea
32	8.0782e-05	0.0416667	0.0141679	0.00188784	0.0984484	0.959493	0.861889	0.989	0.959488	0.861882	0.988998	Neutral	0.0274988	Bacteria	Bacteroidetes	Bacteroidia	Bacteroidales	Dysgonomonadaceae	Dysgonomonas
33	0.000294724	0.1875	0.0507618	0.0156497	0.152451	0.999992	0.925884	1	0.999992	0.925884	1	Above	0.136738	Bacteria	Bacteroidetes	Bacteroidia	Flavobacteriales	Weeksellaceae	Chishuiella
34	0.000288947	0.145833	0.0497911	0.0151903	0.151113	0.99999	0.925881	1	0.99999	0.925881	1	Neutral	0.0960422	Bacteria	Bacteroidetes	Bacteroidia	Flavobacteriales	Weeksellaceae	NA
35	0.000479691	0.3125	0.0813412	0.0317443	0.192984	1	0.9259	1	1	0.9259	1	Above	0.231159	Bacteria	Proteobacteria	Alphaproteobacteria	Rhodospirillales	NA	NA
36	0.0023761	0.541667	0.344751	0.226365	0.486145	1	0.9259	1	1	0.9259	1	Above	0.196915	Bacteria	Bacteroidetes	Bacteroidia	Flavobacteriales	Crocinitomicaceae	Fluviicola
37	0.000315094	0.208333	0.0541769	0.0172956	0.157129	0.999996	0.925893	1	0.999996	0.925893	1	Above	0.154156	Bacteria	Bacteroidetes	Bacteroidia	Sphingobacteriales	Sphingobacteriaceae	Sphingobacterium
38	0.000364276	0.270833	0.0623738	0.021418	0.168186	0.999999	0.925899	1	0.999999	0.925899	1	Above	0.20846	Bacteria	Firmicutes	Erysipelotrichia	Erysipelotrichales	Erysipelotrichaceae	Erysipelothrix
39	0.000116499	0.0625	0.0203702	0.0035484	0.108273	0.990186	0.908704	0.999023	0.990184	0.908699	0.999023	Neutral	0.0421298	Bacteria	Proteobacteria	Gammaproteobacteria	Betaproteobacteriales	Burkholderiaceae	NA
40	0.00200422	0.5	0.299649	0.188912	0.440077	1	0.9259	1	1	0.9259	1	Above	0.200351	Bacteria	Proteobacteria	Gammaproteobacteria	Pseudomonadales	Moraxellaceae	Acinetobacter
41	0.000209517	0.1875	0.036347	0.00925614	0.132151	0.999756	0.925448	0.999999	0.999755	0.925447	0.999999	Above	0.151153	Bacteria	Bacteroidetes	Bacteroidia	Sphingobacteriales	Sphingobacteriaceae	Sphingobacterium
42	6.32125e-05	0.0833333	0.011103	0.00122157	0.0934391	0.918644	0.806998	0.968247	0.918638	0.806989	0.968244	Neutral	0.0722303	Bacteria	Proteobacteria	Gammaproteobacteria	Enterobacteriales	Enterobacteriaceae	Kosakonia
43	0.00516456	0.6875	0.60402	0.46296	0.729664	1	0.9259	1	1	0.9259	1	Neutral	0.08348	Bacteria	Proteobacteria	Alphaproteobacteria	Rhizobiales	Rhizobiaceae	Ochrobactrum
44	0.000628602	0.5	0.105268	0.0460032	0.223032	1	0.9259	1	1	0.9259	1	Above	0.394732	Bacteria	Bacteroidetes	Bacteroidia	Sphingobacteriales	Sphingobacteriaceae	Sphingobacterium
45	0.000255783	0.208333	0.0442	0.0126204	0.143329	0.999961	0.925828	1	0.999961	0.925828	1	Above	0.164133	Bacteria	Bacteroidetes	Bacteroidia	Cytophagales	Spirosomaceae	Leadbetterella
46	9.1563e-05	0.0833333	0.016044	0.00234903	0.101461	0.973595	0.882497	0.994506	0.973591	0.882491	0.994505	Neutral	0.0672893	Bacteria	Proteobacteria	Gammaproteobacteria	Pseudomonadales	Moraxellaceae	NA
47	0.0003674	0.395833	0.062892	0.0216862	0.168877	1	0.925899	1	1	0.925899	1	Above	0.332941	Bacteria	Firmicutes	Clostridia	Clostridiales	Clostridiaceae_1	Clostridium_sensu_stricto_3
48	0.0110126	0.5625	0.8655	0.741671	0.935161	1	0.9259	1	1	0.9259	1	Below	-0.303	Bacteria	Epsilonbacteraeota	Campylobacteria	Campylobacterales	Arcobacteraceae	Arcobacter
49	3.28952e-05	0.0208333	0.0057928	0.00036787	0.0844594	0.72899	0.589844	0.834199	0.728984	0.589837	0.834195	Neutral	0.0150405	Bacteria	Bacteroidetes	Bacteroidia	Bacteroidales	Dysgonomonadaceae	Dysgonomonas
50	6.46862e-05	0.0625	0.0113604	0.00127307	0.0938643	0.923266	0.81295	0.970854	0.92326	0.812942	0.97085	Neutral	0.0511396	Bacteria	Bacteroidetes	Bacteroidia	Bacteroidales	Dysgonomonadaceae	Dysgonomonas
51	0.000299628	0.5	0.051585	0.0160424	0.153583	0.999993	0.925887	1	0.999993	0.925887	1	Above	0.448415	Bacteria	Firmicutes	Erysipelotrichia	Erysipelotrichales	Erysipelotrichaceae	Erysipelothrix
52	8.45185e-05	0.0625	0.0148185	0.00204343	0.0994976	0.965077	0.869909	0.991319	0.965072	0.869902	0.991317	Neutral	0.0476815	Bacteria	Proteobacteria	Gammaproteobacteria	Betaproteobacteriales	Burkholderiaceae	Comamonas
53	0.000549633	0.416667	0.092655	0.0383367	0.207342	1	0.9259	1	1	0.9259	1	Above	0.324012	Bacteria	Firmicutes	Bacilli	Lactobacillales	Enterococcaceae	Vagococcus
54	3.3485e-05	0.0416667	0.00589637	0.000380334	0.0846387	0.73526	0.59647	0.839185	0.735254	0.596464	0.83918	Neutral	0.0357703	Bacteria	Proteobacteria	Gammaproteobacteria	Enterobacteriales	Enterobacteriaceae	NA
55	0.00428641	0.625	0.535569	0.397146	0.668721	1	0.9259	1	1	0.9259	1	Neutral	0.0894306	Bacteria	Proteobacteria	Gammaproteobacteria	Pseudomonadales	Moraxellaceae	Acinetobacter
56	0.00186419	0.5	0.281899	0.174523	0.421598	1	0.9259	1	1	0.9259	1	Above	0.218101	Bacteria	Proteobacteria	Gammaproteobacteria	Betaproteobacteriales	Burkholderiaceae	Delftia
57	0.00150499	0.520833	0.23436	0.137067	0.371021	1	0.9259	1	1	0.9259	1	Above	0.286474	Bacteria	Proteobacteria	Gammaproteobacteria	Enterobacteriales	Enterobacteriaceae	Klebsiella
58	0.000120564	0.166667	0.0210738	0.00375986	0.109365	0.991649	0.911162	0.999273	0.991646	0.911158	0.999273	Above	0.145593	Bacteria	Proteobacteria	Gammaproteobacteria	Betaproteobacteriales	Burkholderiaceae	Lampropedia
59	4.52978e-05	0.0833333	0.00796848	0.000666651	0.0881895	0.834348	0.705384	0.913761	0.834341	0.705376	0.913756	Neutral	0.0753648	Bacteria	Firmicutes	Clostridia	Clostridiales	Lachnospiraceae	Mobilitalea
60	2.46714e-05	0.0208333	0.00434764	0.000213594	0.0819375	0.624386	0.48302	0.747319	0.624382	0.483015	0.747315	Neutral	0.0164857	Bacteria	Proteobacteria	Gammaproteobacteria	Enterobacteriales	Enterobacteriaceae	Kosakonia
61	0.000270485	0.458333	0.0466825	0.0137449	0.146802	0.999978	0.92586	1	0.999978	0.92586	1	Above	0.411651	Bacteria	Proteobacteria	Gammaproteobacteria	Betaproteobacteriales	Burkholderiaceae	Lampropedia
62	0.000109602	0.125	0.0191754	0.00319943	0.10641	0.987096	0.903604	0.998401	0.987093	0.903599	0.9984	Above	0.105825	Bacteria	Verrucomicrobia	Verrucomicrobiae	Verrucomicrobiales	Rubritaleaceae	Luteolibacter
63	0.0059602	0.75	0.657505	0.51613	0.775537	1	0.9259	1	1	0.9259	1	Neutral	0.0924952	Bacteria	Proteobacteria	Gammaproteobacteria	Pseudomonadales	Moraxellaceae	Acinetobacter
64	0.00505936	0.458333	0.596368	0.455481	0.722972	1	0.9259	1	1	0.9259	1	Neutral	-0.138034	Bacteria	Proteobacteria	Gammaproteobacteria	Betaproteobacteriales	Burkholderiaceae	Comamonas
65	5.42581e-05	0.0416667	0.00953747	0.000927214	0.0908344	0.883924	0.763757	0.947193	0.883917	0.763749	0.947189	Neutral	0.0321292	Bacteria	Proteobacteria	Alphaproteobacteria	Caulobacterales	Caulobacteraceae	Brevundimonas
66	0.000324483	0.395833	0.055747	0.018067	0.159265	0.999997	0.925895	1	0.999997	0.925895	1	Above	0.340086	Bacteria	Bacteroidetes	Bacteroidia	Sphingobacteriales	Sphingobacteriaceae	Sphingobacterium
67	6.39481e-05	0.166667	0.0112315	0.00124717	0.0936515	0.920985	0.810006	0.969574	0.920979	0.809998	0.969571	Above	0.155435	Bacteria	Tenericutes	Mollicutes	Acholeplasmatales	Acholeplasmataceae	Acholeplasma
68	0.000167622	0.270833	0.0291825	0.00648134	0.121659	0.99871	0.923532	0.99998	0.99871	0.92353	0.99998	Above	0.241651	Bacteria	Firmicutes	Erysipelotrichia	Erysipelotrichales	Erysipelotrichaceae	Erysipelothrix
69	3.48827e-05	0.0625	0.00614177	0.000410592	0.0850629	0.749547	0.611672	0.850439	0.749541	0.611665	0.850434	Neutral	0.0563582	Bacteria	Proteobacteria	Gammaproteobacteria	Orbales	Orbaceae	Orbus
70	0.010813	0.791667	0.860385	0.735628	0.931732	1	0.9259	1	1	0.9259	1	Neutral	-0.0687179	Bacteria	Proteobacteria	Gammaproteobacteria	Enterobacteriales	Enterobacteriaceae	Klebsiella
71	0.000180591	0.1875	0.0314058	0.00730891	0.124948	0.999229	0.92448	0.999993	0.999229	0.924479	0.999993	Above	0.156094	Bacteria	Proteobacteria	Gammaproteobacteria	Cardiobacteriales	Wohlfahrtiimonadaceae	Wohlfahrtiimonas
72	0.00054955	0.270833	0.0926417	0.0383288	0.207325	1	0.9259	1	1	0.9259	1	Above	0.178192	Bacteria	Bacteroidetes	Bacteroidia	Sphingobacteriales	Sphingobacteriaceae	Sphingobacterium
73	0.00750354	0.604167	0.741961	0.603581	0.844482	1	0.9259	1	1	0.9259	1	Neutral	-0.137794	Bacteria	Proteobacteria	Alphaproteobacteria	Caulobacterales	Caulobacteraceae	Brevundimonas
74	5.01158e-05	0.0625	0.00881243	0.000802355	0.0896166	0.863181	0.738927	0.933611	0.863174	0.738919	0.933606	Neutral	0.0536876	Bacteria	Verrucomicrobia	Verrucomicrobiae	Verrucomicrobiales	Rubritaleaceae	Luteolibacter
75	0.000879042	0.166667	0.144158	0.0713418	0.26971	1	0.9259	1	1	0.9259	1	Neutral	0.0225087	Bacteria	Proteobacteria	Gammaproteobacteria	Pseudomonadales	Pseudomonadaceae	Pseudomonas
76	0.000439136	0.3125	0.074719	0.028027	0.184438	1	0.9259	1	1	0.9259	1	Above	0.237781	Bacteria	Actinobacteria	Actinobacteria	Micrococcales	Microbacteriaceae	Leucobacter
77	0.00904791	0.666667	0.80604	0.673367	0.893358	1	0.9259	1	1	0.9259	1	Below	-0.139374	Bacteria	Proteobacteria	Gammaproteobacteria	Betaproteobacteriales	Burkholderiaceae	Comamonas
78	8.19528e-05	0.145833	0.0143718	0.0019361	0.0987777	0.961333	0.864513	0.989782	0.961328	0.864506	0.98978	Above	0.131462	Bacteria	Proteobacteria	Gammaproteobacteria	Xanthomonadales	Xanthomonadaceae	Stenotrophomonas
79	0.000343026	0.270833	0.0588407	0.0196127	0.163449	0.999999	0.925898	1	0.999999	0.925898	1	Above	0.211993	Bacteria	Proteobacteria	Alphaproteobacteria	Rhizobiales	Rhizobiaceae	Ochrobactrum
80	0.00157442	0.666667	0.24378	0.144356	0.381176	1	0.9259	1	1	0.9259	1	Above	0.422887	Bacteria	Patescibacteria	Saccharimonadia	Saccharimonadales	Saccharimonadaceae	NA
81	0.00489063	0.541667	0.583794	0.443259	0.71191	1	0.9259	1	1	0.9259	1	Neutral	-0.0421269	Bacteria	Bacteroidetes	Bacteroidia	Flavobacteriales	Weeksellaceae	Chishuiella
82	0.00374367	0.8125	0.487664	0.35251	0.624647	1	0.9259	1	1	0.9259	1	Above	0.324836	Bacteria	Proteobacteria	Gammaproteobacteria	Enterobacteriales	Enterobacteriaceae	Enterobacter
83	0.00122783	0.604167	0.195613	0.107859	0.328479	1	0.9259	1	1	0.9259	1	Above	0.408553	Bacteria	Proteobacteria	Alphaproteobacteria	Rhodobacterales	Rhodobacteraceae	Gemmobacter
84	0.00176855	0.583333	0.269528	0.164619	0.408592	1	0.9259	1	1	0.9259	1	Above	0.313805	Bacteria	Proteobacteria	Deltaproteobacteria	Bdellovibrionales	Bdellovibrionaceae	Bdellovibrio
85	0.000705659	0.5	0.117412	0.0536615	0.237862	1	0.9259	1	1	0.9259	1	Above	0.382588	Bacteria	Proteobacteria	Alphaproteobacteria	Rhizobiales	Rhizobiaceae	Ochrobactrum
86	1.97975e-05	0.0833333	0.0034902	0.000140244	0.080423	0.544222	0.405333	0.676558	0.544219	0.405329	0.676555	Above	0.0798431	Bacteria	Bacteroidetes	Bacteroidia	Bacteroidales	Dysgonomonadaceae	Dysgonomonas
87	0.000224658	0.208333	0.0389238	0.0103258	0.135853	0.999866	0.925652	1	0.999866	0.925652	1	Above	0.169409	Bacteria	Proteobacteria	Gammaproteobacteria	Betaproteobacteriales	Burkholderiaceae	Comamonas
88	0.000235481	0.166667	0.0407617	0.0111098	0.138473	0.999913	0.925738	1	0.999913	0.925738	1	Above	0.125905	Bacteria	Verrucomicrobia	Verrucomicrobiae	Opitutales	Puniceicoccaceae	Cerasicoccus
89	3.79286e-05	0.145833	0.00667632	0.000479981	0.0859834	0.778066	0.642483	0.87244	0.77806	0.642476	0.872435	Above	0.139157	Bacteria	Proteobacteria	Gammaproteobacteria	Betaproteobacteriales	Burkholderiaceae	Kerstersia
90	4.27684e-05	0.0416667	0.00752516	0.000599663	0.0874355	0.816854	0.685501	0.90125	0.816847	0.685493	0.901245	Neutral	0.0341415	Bacteria	Actinobacteria	Actinobacteria	Micrococcales	Microbacteriaceae	Pseudoclavibacter
91	3.52264e-05	0.0625	0.0062021	0.000418187	0.085167	0.75294	0.615305	0.85309	0.752934	0.615298	0.853085	Neutral	0.0562979	Bacteria	Bacteroidetes	Bacteroidia	NA	NA	NA
92	0.0003705	0.583333	0.0634061	0.0219531	0.169562	1	0.925899	1	1	0.925899	1	Above	0.519927	Bacteria	Proteobacteria	Gammaproteobacteria	Enterobacteriales	Enterobacteriaceae	Klebsiella
93	0.000847012	0.375	0.139277	0.0680394	0.263973	1	0.9259	1	1	0.9259	1	Above	0.235723	Bacteria	Bacteroidetes	Bacteroidia	Cytophagales	Spirosomaceae	Persicitalea
94	3.80658e-05	0.0833333	0.0067004	0.000483217	0.0860247	0.779271	0.643799	0.873356	0.779265	0.643792	0.873351	Neutral	0.0766329	Bacteria	Bacteroidetes	Bacteroidia	Flavobacteriales	Weeksellaceae	Moheibacter
95	4.09946e-05	0.0416667	0.00721414	0.000554484	0.0869048	0.803495	0.670528	0.891485	0.803489	0.67052	0.89148	Neutral	0.0344525	Bacteria	Bacteroidetes	Bacteroidia	Flavobacteriales	NA	NA
96	0.0381899	0.875	0.999349	0.924699	0.999995	1	0.9259	1	1	0.9259	1	Below	-0.124349	Bacteria	Proteobacteria	Gammaproteobacteria	Enterobacteriales	Enterobacteriaceae	Pectobacterium
97	0.00324955	0.4375	0.43991	0.30917	0.579557	1	0.9259	1	1	0.9259	1	Neutral	-0.00241045	Bacteria	Proteobacteria	Alphaproteobacteria	Rhizobiales	Rhizobiaceae	Allorhizobium-Neorhizobium-Pararhizobium-Rhizobium
98	0.000177364	0.145833	0.030853	0.00710018	0.124134	0.999124	0.924287	0.999991	0.999123	0.924286	0.999991	Above	0.11498	Bacteria	Bacteroidetes	Bacteroidia	Cytophagales	Spirosomaceae	Leadbetterella
99	1.96633e-05	0.0416667	0.00346659	0.000138425	0.0803811	0.541789	0.403027	0.674358	0.541785	0.403023	0.674355	Neutral	0.0382001	Bacteria	Actinobacteria	Actinobacteria	Micrococcales	Micrococcaceae	Pseudarthrobacter
100	0.00441746	0.708333	0.546469	0.407464	0.678587	1	0.9259	1	1	0.9259	1	Above	0.161865	Bacteria	Proteobacteria	Alphaproteobacteria	Rhizobiales	Rhizobiaceae	Ochrobactrum
101	0.000817227	0.3125	0.134713	0.0649813	0.258581	1	0.9259	1	1	0.9259	1	Above	0.177787	Bacteria	Proteobacteria	Gammaproteobacteria	Betaproteobacteriales	Burkholderiaceae	NA
102	0.000136609	0.208333	0.0238458	0.00463357	0.113624	0.995583	0.91794	0.99978	0.995581	0.917937	0.99978	Above	0.184488	Bacteria	Firmicutes	Clostridia	Clostridiales	Lachnospiraceae	Lachnoclostridium_5
103	0.00220965	0.520833	0.324923	0.209748	0.466044	1	0.9259	1	1	0.9259	1	Above	0.195911	Bacteria	Bacteroidetes	Bacteroidia	Sphingobacteriales	Sphingobacteriaceae	Sphingobacterium
104	0.000300806	0.333333	0.0517827	0.0161371	0.153854	0.999993	0.925888	1	0.999993	0.925888	1	Above	0.281551	Bacteria	Proteobacteria	Alphaproteobacteria	Rhizobiales	Rhizobiaceae	Allorhizobium-Neorhizobium-Pararhizobium-Rhizobium
105	0.000248869	0.229167	0.0430304	0.0121003	0.141683	0.999949	0.925805	1	0.999949	0.925805	1	Above	0.186136	Bacteria	Proteobacteria	Alphaproteobacteria	Sphingomonadales	Sphingomonadaceae	Novosphingobium
106	8.09742e-05	0.145833	0.0142014	0.00189573	0.0985025	0.959801	0.862327	0.989132	0.959796	0.86232	0.98913	Above	0.131632	Bacteria	Firmicutes	Clostridia	Clostridiales	Lachnospiraceae	Lachnoclostridium_5
107	0.000180564	0.1875	0.0314012	0.00730717	0.124942	0.999228	0.924478	0.999993	0.999228	0.924477	0.999993	Above	0.156099	Bacteria	Firmicutes	Clostridia	Clostridiales	Ruminococcaceae	Intestinimonas
108	0.000203868	0.291667	0.035384	0.00886558	0.130759	0.999694	0.925334	0.999999	0.999694	0.925334	0.999999	Above	0.256283	Bacteria	Proteobacteria	Gammaproteobacteria	Betaproteobacteriales	Burkholderiaceae	Kerstersia
109	0.000742818	0.520833	0.123211	0.057405	0.244857	1	0.9259	1	1	0.9259	1	Above	0.397622	Bacteria	Bacteroidetes	Bacteroidia	Sphingobacteriales	Sphingobacteriaceae	Sphingobacterium
110	6.53975e-05	0.25	0.0114847	0.00129824	0.0940692	0.925402	0.81572	0.97204	0.925396	0.815712	0.972037	Above	0.238515	Bacteria	Proteobacteria	Deltaproteobacteria	Bdellovibrionales	Bacteriovoracaceae	Peredibacter
111	0.000302903	0.291667	0.0521345	0.0163059	0.154337	0.999994	0.925889	1	0.999994	0.925889	1	Above	0.239532	Bacteria	Proteobacteria	Alphaproteobacteria	Rhodobacterales	Rhodobacteraceae	Ketogulonicigenium
112	0.000711138	0.395833	0.118269	0.0542115	0.238899	1	0.9259	1	1	0.9259	1	Above	0.277564	Bacteria	Proteobacteria	Alphaproteobacteria	Rhizobiales	Rhizobiaceae	Allorhizobium-Neorhizobium-Pararhizobium-Rhizobium
113	8.8003e-05	0.166667	0.0154249	0.00219263	0.100471	0.969588	0.876517	0.993065	0.969583	0.87651	0.993063	Above	0.151242	Bacteria	Proteobacteria	Alphaproteobacteria	Rhizobiales	Devosiaceae	NA
114	8.47996e-06	0.0416667	0.00149642	2.69809e-05	0.0768442	0.285779	0.177651	0.425655	0.285778	0.17765	0.425654	Neutral	0.0401703	Bacteria	Bacteroidetes	Bacteroidia	Flavobacteriales	Flavobacteriaceae	Flavobacterium
115	4.0399e-05	0.208333	0.00710968	0.000539653	0.0867262	0.798794	0.6653	0.888008	0.798788	0.665292	0.888003	Above	0.201224	Bacteria	Firmicutes	Clostridia	Clostridiales	Lachnospiraceae	Tyzzerella
116	0.000357224	0.354167	0.0612028	0.0208151	0.16662	0.999999	0.925899	1	0.999999	0.925899	1	Above	0.292964	Bacteria	Proteobacteria	Gammaproteobacteria	Betaproteobacteriales	Burkholderiaceae	Verticia
117	0.00182327	0.5	0.276631	0.170293	0.416072	1	0.9259	1	1	0.9259	1	Above	0.223369	Bacteria	Proteobacteria	Alphaproteobacteria	Rhodobacterales	Rhodobacteraceae	Gemmobacter
118	0.000405498	0.479167	0.0691912	0.0250129	0.177216	1	0.9259	1	1	0.9259	1	Above	0.409975	Bacteria	Proteobacteria	Gammaproteobacteria	Betaproteobacteriales	Burkholderiaceae	NA
119	6.71696e-05	0.1875	0.0117941	0.00136176	0.0945787	0.930469	0.822338	0.974804	0.930463	0.82233	0.974801	Above	0.175706	Bacteria	Proteobacteria	Alphaproteobacteria	Caulobacterales	Caulobacteraceae	Brevundimonas
120	1.96664e-05	0.0833333	0.00346712	0.000138466	0.0803821	0.541844	0.403079	0.674408	0.541841	0.403076	0.674405	Above	0.0798662	Bacteria	Bacteroidetes	Bacteroidia	Sphingobacteriales	Sphingobacteriaceae	Sphingobacterium
121	0.000721869	0.479167	0.119946	0.0552909	0.240925	1	0.9259	1	1	0.9259	1	Above	0.359221	Bacteria	Proteobacteria	Gammaproteobacteria	Betaproteobacteriales	Burkholderiaceae	NA
122	0.0015009	0.145833	0.2338	0.136636	0.370416	1	0.9259	1	1	0.9259	1	Neutral	-0.0879671	Bacteria	Bacteroidetes	Bacteroidia	Chitinophagales	Chitinophagaceae	Pseudoflavitalea
123	0.00110574	0.479167	0.177951	0.0950009	0.308628	1	0.9259	1	1	0.9259	1	Above	0.301216	Bacteria	Proteobacteria	Gammaproteobacteria	Enterobacteriales	Enterobacteriaceae	Pectobacterium
124	0.000240532	0.375	0.0416182	0.0114808	0.139688	0.999929	0.925768	1	0.999929	0.925768	1	Above	0.333382	Bacteria	Firmicutes	Clostridia	Clostridiales	Lachnospiraceae	Herbinix
125	9.97203e-05	0.166667	0.0174613	0.00272196	0.103713	0.980899	0.893706	0.996822	0.980895	0.8937	0.996821	Above	0.149205	Bacteria	Proteobacteria	Alphaproteobacteria	Rhizobiales	Rhizobiaceae	Aminobacter
126	0.000498032	0.1875	0.0843212	0.0334523	0.196794	1	0.9259	1	1	0.9259	1	Neutral	0.103179	Bacteria	Actinobacteria	Actinobacteria	Micrococcales	Beutenbergiaceae	NA
127	0.00011018	0.145833	0.0192757	0.00322821	0.106567	0.987389	0.904082	0.998465	0.987386	0.904077	0.998464	Above	0.126558	Bacteria	Proteobacteria	Deltaproteobacteria	Bdellovibrionales	Bdellovibrionaceae	Bdellovibrio
128	1.29704e-05	0.0625	0.00228795	6.19204e-05	0.078275	0.402372	0.275923	0.543289	0.40237	0.275922	0.543287	Neutral	0.0602121	Bacteria	Proteobacteria	Gammaproteobacteria	Betaproteobacteriales	Burkholderiaceae	Paenalcaligenes
129	0.000374419	0.4375	0.0640557	0.0222916	0.170427	1	0.925899	1	1	0.925899	1	Above	0.373444	Bacteria	Epsilonbacteraeota	Campylobacteria	Campylobacterales	Arcobacteraceae	Arcobacter
130	0.000131928	0.125	0.0230378	0.00437243	0.112389	0.994681	0.916363	0.999687	0.994679	0.91636	0.999687	Above	0.101962	Bacteria	Bacteroidetes	Bacteroidia	Bacteroidales	Dysgonomonadaceae	Dysgonomonas
131	5.98237e-06	0.0416667	0.0010559	1.35756e-05	0.0760419	0.211352	0.119565	0.345916	0.211351	0.119565	0.345915	Neutral	0.0406108	Bacteria	Bacteroidetes	Bacteroidia	Bacteroidales	Dysgonomonadaceae	Dysgonomonas
132	0.000114193	0.0833333	0.0199709	0.00343034	0.107652	0.989246	0.907138	0.998847	0.989243	0.907134	0.998846	Neutral	0.0633624	Bacteria	Patescibacteria	Saccharimonadia	Saccharimonadales	Saccharimonadaceae	NA
133	0.0115609	0.520833	0.878632	0.75736	0.943791	1	0.9259	1	1	0.9259	1	Below	-0.357799	Bacteria	Epsilonbacteraeota	Campylobacteria	Campylobacterales	Campylobacteraceae	Campylobacter
134	0.0012939	0.541667	0.205019	0.114827	0.338926	1	0.9259	1	1	0.9259	1	Above	0.336648	Bacteria	Proteobacteria	Alphaproteobacteria	Rhodobacterales	Rhodobacteraceae	NA
135	0.00138676	0.625	0.218057	0.12462	0.353278	1	0.9259	1	1	0.9259	1	Above	0.406943	Bacteria	Proteobacteria	Gammaproteobacteria	Alteromonadales	NA	NA
136	6.15917e-05	0.145833	0.0108198	0.00116589	0.0929704	0.913238	0.800101	0.965133	0.913231	0.800093	0.965129	Above	0.135014	Bacteria	Bacteroidetes	Bacteroidia	Sphingobacteriales	Sphingobacteriaceae	Sphingobacterium
137	0.00641414	0.708333	0.684802	0.5439	0.798316	1	0.9259	1	1	0.9259	1	Neutral	0.0235318	Bacteria	Proteobacteria	Gammaproteobacteria	Cellvibrionales	Cellvibrionaceae	Cellvibrio
138	0.00020335	0.3125	0.0352956	0.00883	0.130631	0.999688	0.925323	0.999999	0.999687	0.925322	0.999999	Above	0.277204	Bacteria	Proteobacteria	Alphaproteobacteria	Rhizobiales	Rhizobiaceae	Paenochrobactrum
139	0.000418035	0.104167	0.0712552	0.0261284	0.179922	1	0.9259	1	1	0.9259	1	Neutral	0.0329115	Bacteria	Firmicutes	Bacilli	Lactobacillales	Enterococcaceae	Enterococcus
140	7.28436e-05	0.125	0.0127842	0.00157302	0.0962009	0.94449	0.841057	0.98205	0.944484	0.841049	0.982047	Above	0.112216	Bacteria	Bacteroidetes	Bacteroidia	Sphingobacteriales	Sphingobacteriaceae	Sphingobacterium
141	0.000139978	0.125	0.0244269	0.00482459	0.114509	0.996136	0.918914	0.999829	0.996134	0.918912	0.999829	Above	0.100573	Bacteria	Tenericutes	Mollicutes	Acholeplasmatales	Acholeplasmataceae	Acholeplasma
142	0.0001264	0.1875	0.0220828	0.00407055	0.110923	0.993376	0.914106	0.999527	0.993373	0.914102	0.999527	Above	0.165417	Bacteria	Bacteroidetes	Bacteroidia	Sphingobacteriales	Sphingobacteriaceae	Sphingobacterium
143	5.57101e-06	0.0625	0.00098333	1.17942e-05	0.0759093	0.19837	0.109893	0.331549	0.19837	0.109892	0.331549	Neutral	0.0615167	Bacteria	Proteobacteria	Gammaproteobacteria	Betaproteobacteriales	Burkholderiaceae	Alcaligenes
144	2.60527e-05	0.0833333	0.00459052	0.000236892	0.082364	0.644425	0.502979	0.764467	0.64442	0.502974	0.764463	Above	0.0787428	Bacteria	Actinobacteria	Actinobacteria	Micrococcales	Microbacteriaceae	NA
145	7.49966e-05	0.166667	0.0131597	0.00165623	0.096813	0.949037	0.847272	0.984254	0.949031	0.847264	0.984252	Above	0.153507	Bacteria	Firmicutes	Clostridia	Clostridiales	Family_XIII	Anaerovorax
146	4.93253e-05	0.145833	0.00867402	0.000779379	0.0893833	0.85882	0.733786	0.930677	0.858813	0.733778	0.930672	Above	0.137159	Bacteria	Firmicutes	Clostridia	Clostridiales	Lachnospiraceae	NA
147	0.000862448	0.3125	0.141632	0.0696292	0.266746	1	0.9259	1	1	0.9259	1	Above	0.170868	Bacteria	Firmicutes	Bacilli	Bacillales	Paenibacillaceae	Saccharibacillus
148	0.000222884	0.333333	0.0386222	0.0101988	0.135422	0.999856	0.925634	1	0.999856	0.925634	1	Above	0.294711	Bacteria	Actinobacteria	Rubrobacteria	Rubrobacterales	Rubrobacteriaceae	Rubrobacter
149	8.02692e-05	0.145833	0.0140786	0.00186685	0.0983039	0.95866	0.860707	0.98864	0.958655	0.860699	0.988638	Above	0.131755	Bacteria	Bacteroidetes	Bacteroidia	Flavobacteriales	Flavobacteriaceae	NA
150	0.0354595	0.604167	0.998867	0.923817	0.999984	1	0.9259	1	1	0.9259	1	Below	-0.3947	Bacteria	Proteobacteria	Gammaproteobacteria	Enterobacteriales	Enterobacteriaceae	Providencia
151	0.00540427	0.479167	0.620935	0.479604	0.744343	1	0.9259	1	1	0.9259	1	Below	-0.141768	Bacteria	Proteobacteria	Gammaproteobacteria	Enterobacteriales	Enterobacteriaceae	Providencia
152	0.018733	0.770833	0.968994	0.875641	0.992842	1	0.9259	1	1	0.9259	1	Below	-0.198161	Bacteria	Bacteroidetes	Bacteroidia	Flavobacteriales	Weeksellaceae	Empedobacter
153	0.000529637	0.208333	0.0894343	0.0364309	0.203284	1	0.9259	1	1	0.9259	1	Above	0.118899	Bacteria	Proteobacteria	Gammaproteobacteria	Enterobacteriales	Enterobacteriaceae	Pectobacterium
154	0.000839098	0.375	0.138066	0.0672257	0.262546	1	0.9259	1	1	0.9259	1	Above	0.236934	Bacteria	Proteobacteria	Gammaproteobacteria	Enterobacteriales	Enterobacteriaceae	Samsonia
155	0.00942835	0.5625	0.819269	0.688226	0.902996	1	0.9259	1	1	0.9259	1	Below	-0.256769	Bacteria	Firmicutes	Bacilli	Lactobacillales	Streptococcaceae	Lactococcus
156	0.00179793	0.541667	0.27335	0.167668	0.412622	1	0.9259	1	1	0.9259	1	Above	0.268316	Bacteria	Firmicutes	Bacilli	Lactobacillales	Streptococcaceae	Lactococcus
158	0.0302269	0.354167	0.996755	0.920013	0.999878	1	0.9259	1	1	0.9259	1	Below	-0.642588	Bacteria	Proteobacteria	Gammaproteobacteria	Pseudomonadales	Pseudomonadaceae	Pseudomonas
159	0.000248455	0.208333	0.0429604	0.0120693	0.141585	0.999948	0.925803	1	0.999948	0.925803	1	Above	0.165373	Bacteria	Proteobacteria	Gammaproteobacteria	Enterobacteriales	Enterobacteriaceae	NA
160	0.00457745	0.5	0.559438	0.419821	0.690247	1	0.9259	1	1	0.9259	1	Neutral	-0.0594383	Bacteria	Proteobacteria	Gammaproteobacteria	Pseudomonadales	Pseudomonadaceae	Pseudomonas
161	0.00187624	0.645833	0.283444	0.175767	0.423214	1	0.9259	1	1	0.9259	1	Above	0.36239	Bacteria	Bacteroidetes	Bacteroidia	Chitinophagales	Chitinophagaceae	Taibaiella
162	0.00640792	0.25	0.684442	0.543531	0.798019	1	0.9259	1	1	0.9259	1	Below	-0.434442	Bacteria	Bacteroidetes	Bacteroidia	Flavobacteriales	Weeksellaceae	Chryseobacterium
163	0.00443228	0.270833	0.547686	0.40862	0.679685	1	0.9259	1	1	0.9259	1	Below	-0.276852	Bacteria	Bacteroidetes	Bacteroidia	Flavobacteriales	Weeksellaceae	Empedobacter
164	0.00393258	0.1875	0.504858	0.368398	0.640599	1	0.9259	1	1	0.9259	1	Below	-0.317358	Bacteria	Proteobacteria	Gammaproteobacteria	Enterobacteriales	Enterobacteriaceae	Kosakonia
166	0.0103363	0.625	0.847381	0.720419	0.922861	1	0.9259	1	1	0.9259	1	Below	-0.222381	Bacteria	Proteobacteria	Gammaproteobacteria	Pseudomonadales	Pseudomonadaceae	Pseudomonas
167	2.38863e-05	0.0416667	0.00420958	0.000200839	0.0816946	0.612499	0.471284	0.737041	0.612494	0.47128	0.737037	Neutral	0.0374571	Bacteria	Proteobacteria	Gammaproteobacteria	Enterobacteriales	Enterobacteriaceae	Serratia
168	0.000181288	0.208333	0.0315252	0.00735426	0.125124	0.99925	0.924518	0.999993	0.99925	0.924518	0.999993	Above	0.176808	Bacteria	Bacteroidetes	Bacteroidia	Sphingobacteriales	Sphingobacteriaceae	Sphingobacterium
169	0.0153517	0.166667	0.940724	0.835966	0.980167	1	0.9259	1	1	0.9259	1	Below	-0.774058	Bacteria	Proteobacteria	Gammaproteobacteria	Enterobacteriales	Enterobacteriaceae	Pectobacterium
170	0.000410145	0.208333	0.0699568	0.0254252	0.178221	1	0.9259	1	1	0.9259	1	Above	0.138377	Bacteria	Proteobacteria	Gammaproteobacteria	Enterobacteriales	Enterobacteriaceae	Enterobacter
171	0.00124798	0.3125	0.198493	0.109983	0.331686	1	0.9259	1	1	0.9259	1	Neutral	0.114007	Bacteria	Bacteroidetes	Bacteroidia	Flavobacteriales	Weeksellaceae	Chishuiella
172	0.000193229	0.333333	0.0335677	0.00814327	0.128118	0.999533	0.925038	0.999997	0.999533	0.925038	0.999997	Above	0.299766	Bacteria	Proteobacteria	Gammaproteobacteria	Enterobacteriales	Enterobacteriaceae	NA
173	0.00190013	0.104167	0.286496	0.17823	0.426403	1	0.9259	1	1	0.9259	1	Below	-0.182329	Bacteria	Proteobacteria	Gammaproteobacteria	Enterobacteriales	Enterobacteriaceae	Providencia
174	0.00031763	0.25	0.0546012	0.0175032	0.157707	0.999997	0.925894	1	0.999997	0.925894	1	Above	0.195399	Bacteria	Proteobacteria	Deltaproteobacteria	Desulfovibrionales	Desulfovibrionaceae	Desulfovibrio
175	0.00318448	0.3125	0.43331	0.303271	0.573233	1	0.9259	1	1	0.9259	1	Neutral	-0.12081	Bacteria	Proteobacteria	Gammaproteobacteria	Xanthomonadales	Xanthomonadaceae	Stenotrophomonas
176	0.00607332	0.145833	0.664515	0.523219	0.781429	1	0.9259	1	1	0.9259	1	Below	-0.518681	Bacteria	Proteobacteria	Gammaproteobacteria	Pseudomonadales	Moraxellaceae	Acinetobacter
177	0.00243744	0.416667	0.351917	0.232427	0.493352	1	0.9259	1	1	0.9259	1	Neutral	0.0647501	Bacteria	Proteobacteria	Gammaproteobacteria	Enterobacteriales	Enterobacteriaceae	Raoultella
178	0.00282434	0.416667	0.395389	0.269821	0.536461	1	0.9259	1	1	0.9259	1	Neutral	0.0212773	Bacteria	Proteobacteria	Gammaproteobacteria	Pseudomonadales	Pseudomonadaceae	Pseudomonas
179	0.00115812	0.229167	0.185574	0.100512	0.317234	1	0.9259	1	1	0.9259	1	Neutral	0.0435924	Bacteria	Bacteroidetes	Bacteroidia	Cytophagales	Spirosomaceae	Leadbetterella
180	0.00832043	0.333333	0.778067	0.642483	0.87244	1	0.9259	1	1	0.9259	1	Below	-0.444733	Bacteria	Firmicutes	Bacilli	Lactobacillales	Leuconostocaceae	Leuconostoc
181	0.00440902	0.333333	0.545774	0.406805	0.67796	1	0.9259	1	1	0.9259	1	Below	-0.212441	Bacteria	Proteobacteria	Alphaproteobacteria	Rhizobiales	Rhizobiaceae	Allorhizobium-Neorhizobium-Pararhizobium-Rhizobium
182	0.000751294	0.291667	0.124529	0.0582629	0.246439	1	0.9259	1	1	0.9259	1	Above	0.167138	Bacteria	Bacteroidetes	Bacteroidia	Flavobacteriales	Weeksellaceae	Chishuiella
183	0.00927798	0.583333	0.814149	0.682454	0.899286	1	0.9259	1	1	0.9259	1	Below	-0.230815	Bacteria	Proteobacteria	Gammaproteobacteria	Cellvibrionales	Cellvibrionaceae	Cellvibrio
184	0.00111789	0.645833	0.179726	0.096279	0.310638	1	0.9259	1	1	0.9259	1	Above	0.466107	Bacteria	Bacteroidetes	Bacteroidia	Bacteroidales	Dysgonomonadaceae	Dysgonomonas
186	0.0162528	0.104167	0.950087	0.848719	0.984752	1	0.9259	1	1	0.9259	1	Below	-0.84592	Bacteria	Bacteroidetes	Bacteroidia	Flavobacteriales	Weeksellaceae	Chryseobacterium
187	0.0182666	0.229167	0.96608	0.871368	0.991718	1	0.9259	1	1	0.9259	1	Below	-0.736913	Bacteria	Bacteroidetes	Bacteroidia	Flavobacteriales	Weeksellaceae	Chryseobacterium
189	0.000885547	0.229167	0.145146	0.0720142	0.270868	1	0.9259	1	1	0.9259	1	Neutral	0.0840205	Bacteria	Proteobacteria	Gammaproteobacteria	Pseudomonadales	Pseudomonadaceae	Pseudomonas
190	0.000366209	0.229167	0.0626945	0.0215839	0.168614	1	0.925899	1	1	0.925899	1	Above	0.166472	Bacteria	Bacteroidetes	Bacteroidia	Flavobacteriales	Flavobacteriaceae	Flavobacterium
191	0.0130901	0.145833	0.908982	0.794718	0.962635	1	0.9259	1	1	0.9259	1	Below	-0.763149	Bacteria	Bacteroidetes	Bacteroidia	Bacteroidales	Prevotellaceae	Prevotella_9
192	0.000326898	0.270833	0.0561505	0.0182667	0.159813	0.999998	0.925896	1	0.999998	0.925896	1	Above	0.214683	Bacteria	Proteobacteria	Gammaproteobacteria	Enterobacteriales	Enterobacteriaceae	Klebsiella
194	0.00472929	0.0833333	0.571414	0.431307	0.700938	1	0.9259	1	1	0.9259	1	Below	-0.488081	Bacteria	Bacteroidetes	Bacteroidia	Flavobacteriales	Weeksellaceae	Chryseobacterium
195	0.000935732	0.145833	0.152732	0.0772171	0.279712	1	0.9259	1	1	0.9259	1	Neutral	-0.00689885	Bacteria	Proteobacteria	Gammaproteobacteria	Enterobacteriales	Enterobacteriaceae	Providencia
196	0.000592125	0.145833	0.0994628	0.042436	0.215849	1	0.9259	1	1	0.9259	1	Neutral	0.0463705	Bacteria	Proteobacteria	Gammaproteobacteria	Enterobacteriales	Enterobacteriaceae	Enterobacter
197	0.0018016	0.3125	0.273826	0.168048	0.413123	1	0.9259	1	1	0.9259	1	Neutral	0.038674	Bacteria	Proteobacteria	Gammaproteobacteria	Enterobacteriales	Enterobacteriaceae	Citrobacter
198	0.000978594	0.1875	0.15916	0.0816807	0.287151	1	0.9259	1	1	0.9259	1	Neutral	0.0283403	Bacteria	Proteobacteria	Gammaproteobacteria	Enterobacteriales	Enterobacteriaceae	Raoultella
199	8.22113e-05	0.104167	0.0144168	0.00194681	0.0988503	0.961727	0.865079	0.989948	0.961722	0.865071	0.989946	Above	0.0897499	Bacteria	Verrucomicrobia	Verrucomicrobiae	Opitutales	Puniceicoccaceae	Cerasicoccus
200	6.51746e-06	0.0208333	0.00115029	1.60748e-05	0.0762142	0.227924	0.132127	0.364043	0.227923	0.132127	0.364042	Neutral	0.019683	Bacteria	Proteobacteria	Gammaproteobacteria	Xanthomonadales	Xanthomonadaceae	Stenotrophomonas
201	2.98331e-06	0.0208333	0.000526695	3.4214e-06	0.075072	0.111664	0.0500048	0.230874	0.111663	0.0500047	0.230874	Neutral	0.0203066	Bacteria	Proteobacteria	Gammaproteobacteria	Pseudomonadales	Moraxellaceae	Acinetobacter
202	0.000251341	0.0625	0.0434487	0.0122856	0.142273	0.999954	0.925814	1	0.999953	0.925814	1	Neutral	0.0190513	Bacteria	Proteobacteria	Gammaproteobacteria	Xanthomonadales	Xanthomonadaceae	Stenotrophomonas
203	7.42438e-05	0.104167	0.0130284	0.00162695	0.0965992	0.947491	0.84515	0.983514	0.947485	0.845142	0.983511	Above	0.0911382	Bacteria	Bacteroidetes	Bacteroidia	Sphingobacteriales	Sphingobacteriaceae	Sphingobacterium
204	0.00242654	0.583333	0.350649	0.231352	0.492079	1	0.9259	1	1	0.9259	1	Above	0.232685	Bacteria	Bacteroidetes	Bacteroidia	Flavobacteriales	Flavobacteriaceae	Myroides
205	2.26951e-05	0.0625	0.00400005	0.000182167	0.0813253	0.593738	0.452918	0.720666	0.593734	0.452914	0.720662	Neutral	0.0584999	Bacteria	Bacteroidetes	Bacteroidia	Flavobacteriales	Weeksellaceae	Chryseobacterium
206	0.000816295	0.5	0.13457	0.0648858	0.258411	1	0.9259	1	1	0.9259	1	Above	0.36543	Bacteria	Proteobacteria	Alphaproteobacteria	Rhodobacterales	Rhodobacteraceae	Ketogulonicigenium
207	0.000128827	0.0625	0.0225023	0.00420223	0.111568	0.993984	0.915155	0.999605	0.993982	0.915151	0.999605	Neutral	0.0399977	Bacteria	Proteobacteria	Gammaproteobacteria	Enterobacteriales	Enterobacteriaceae	Klebsiella
208	2.40692e-05	0.104167	0.00424173	0.000203778	0.0817512	0.6153	0.474043	0.73947	0.615296	0.474039	0.739467	Above	0.0999249	Bacteria	Proteobacteria	Gammaproteobacteria	Betaproteobacteriales	Burkholderiaceae	NA
209	0.00209645	0.5	0.311107	0.198309	0.451899	1	0.9259	1	1	0.9259	1	Above	0.188893	Bacteria	Bacteroidetes	Bacteroidia	Sphingobacteriales	Sphingobacteriaceae	Sphingobacterium
211	0.000468193	0.104167	0.0794685	0.0306818	0.190578	1	0.9259	1	1	0.9259	1	Neutral	0.0246982	Bacteria	Proteobacteria	Gammaproteobacteria	Betaproteobacteriales	Burkholderiaceae	Achromobacter
212	0.00203562	0.229167	0.303571	0.192119	0.444133	1	0.9259	1	1	0.9259	1	Neutral	-0.0744041	Bacteria	Bacteroidetes	Bacteroidia	Flavobacteriales	Weeksellaceae	Chishuiella
213	0.0014832	0.375	0.231379	0.134775	0.367793	1	0.9259	1	1	0.9259	1	Above	0.143621	Bacteria	Actinobacteria	Actinobacteria	Pseudonocardiales	Pseudonocardiaceae	Prauserella
214	0.00666291	0.145833	0.69885	0.558369	0.809862	1	0.9259	1	1	0.9259	1	Below	-0.553017	Bacteria	Proteobacteria	Gammaproteobacteria	Pseudomonadales	Pseudomonadaceae	Pseudomonas
216	0.00544504	0.229167	0.62374	0.48238	0.746762	1	0.9259	1	1	0.9259	1	Below	-0.394574	Bacteria	Bacteroidetes	Bacteroidia	Bacteroidales	Bacteroidaceae	Bacteroides
217	0.00218695	0.291667	0.322173	0.207462	0.463239	1	0.9259	1	1	0.9259	1	Neutral	-0.0305067	Bacteria	Bacteroidetes	Bacteroidia	Cytophagales	Spirosomaceae	Persicitalea
218	0.00013342	0.125	0.0232955	0.00445514	0.112784	0.994987	0.916896	0.99972	0.994985	0.916893	0.99972	Above	0.101705	Bacteria	Proteobacteria	Gammaproteobacteria	Enterobacteriales	Enterobacteriaceae	Citrobacter
219	0.00014014	0.1875	0.0244548	0.00483382	0.114552	0.99616	0.918958	0.999832	0.996159	0.918956	0.999831	Above	0.163045	Bacteria	Proteobacteria	Gammaproteobacteria	Betaproteobacteriales	Burkholderiaceae	Lampropedia
222	8.96475e-05	0.0625	0.0157109	0.00226438	0.100929	0.971509	0.879371	0.99377	0.971505	0.879365	0.993768	Neutral	0.0467891	Bacteria	Bacteroidetes	Bacteroidia	Chitinophagales	Chitinophagaceae	Niabella
223	7.10864e-05	0.104167	0.0124777	0.00150633	0.0957	0.94048	0.835638	0.980044	0.940474	0.83563	0.98004	Above	0.091689	Bacteria	Proteobacteria	Gammaproteobacteria	Enterobacteriales	Enterobacteriaceae	Kluyvera
224	0.00718269	0.125	0.726266	0.586975	0.832025	1	0.9259	1	1	0.9259	1	Below	-0.601266	Bacteria	Proteobacteria	Alphaproteobacteria	Acetobacterales	Acetobacteraceae	Acetobacter
225	0.00215148	0.25	0.317857	0.203883	0.458825	1	0.9259	1	1	0.9259	1	Neutral	-0.0678574	Bacteria	Proteobacteria	Gammaproteobacteria	Enterobacteriales	Enterobacteriaceae	Kosakonia
226	0.00155955	0.3125	0.241771	0.142796	0.379016	1	0.9259	1	1	0.9259	1	Neutral	0.0707289	Bacteria	Bacteroidetes	Bacteroidia	Bacteroidales	Bacteroidaceae	Bacteroides
227	0.000253136	0.291667	0.0437524	0.0124206	0.1427	0.999957	0.92582	1	0.999957	0.92582	1	Above	0.247914	Bacteria	Proteobacteria	Alphaproteobacteria	Rhizobiales	Rhizobiaceae	Allorhizobium-Neorhizobium-Pararhizobium-Rhizobium
228	3.67191e-05	0.145833	0.0064641	0.000451869	0.0856185	0.767153	0.630616	0.864097	0.767147	0.630609	0.864092	Above	0.139369	Bacteria	Bacteroidetes	Bacteroidia	Flavobacteriales	Crocinitomicaceae	Fluviicola
229	0.00289605	0.104167	0.403131	0.276588	0.544029	1	0.9259	1	1	0.9259	1	Below	-0.298964	Bacteria	Bacteroidetes	Bacteroidia	Sphingobacteriales	Sphingobacteriaceae	Sphingobacterium
230	5.48196e-05	0.0625	0.00963571	0.000944704	0.0909988	0.886482	0.766866	0.948822	0.886475	0.766858	0.948817	Neutral	0.0528643	Bacteria	Firmicutes	Bacilli	Lactobacillales	Enterococcaceae	Vagococcus
231	8.69372e-05	0.0833333	0.0152394	0.00214658	0.100174	0.968273	0.87458	0.992569	0.968269	0.874573	0.992567	Neutral	0.0680939	Bacteria	Bacteroidetes	Bacteroidia	Flavobacteriales	Weeksellaceae	Chishuiella
232	4.60034e-05	0.0416667	0.00809213	0.000685868	0.0883993	0.838923	0.710639	0.916978	0.838916	0.710631	0.916973	Neutral	0.0335745	Bacteria	Proteobacteria	Gammaproteobacteria	Enterobacteriales	Enterobacteriaceae	NA
233	0.00025098	0.1875	0.0433876	0.0122585	0.142187	0.999953	0.925813	1	0.999953	0.925812	1	Above	0.144112	Bacteria	Proteobacteria	Gammaproteobacteria	Betaproteobacteriales	Burkholderiaceae	Comamonas
234	0.000148006	0.0625	0.0258102	0.00528966	0.116606	0.99719	0.920789	0.999908	0.997189	0.920787	0.999908	Neutral	0.0366898	Bacteria	Proteobacteria	Gammaproteobacteria	Enterobacteriales	Enterobacteriaceae	Klebsiella
235	0.000114391	0.1875	0.0200051	0.00344041	0.107705	0.98933	0.907278	0.998863	0.989327	0.907273	0.998863	Above	0.167495	Bacteria	Proteobacteria	Alphaproteobacteria	Rhizobiales	Xanthobacteraceae	Xanthobacter
237	2.79034e-05	0.0208333	0.00491585	0.000269794	0.0829335	0.669608	0.528388	0.785692	0.669603	0.528383	0.785688	Neutral	0.0159175	Bacteria	Proteobacteria	Alphaproteobacteria	Rhizobiales	Rhizobiaceae	Ochrobactrum
238	0.000109768	0.0833333	0.0192043	0.0032077	0.106455	0.987181	0.903742	0.998419	0.987178	0.903737	0.998419	Neutral	0.0641291	Bacteria	Proteobacteria	Gammaproteobacteria	Xanthomonadales	Xanthomonadaceae	Stenotrophomonas
240	0.000408993	0.104167	0.069767	0.0253229	0.177972	1	0.9259	1	1	0.9259	1	Neutral	0.0343996	Bacteria	Proteobacteria	Gammaproteobacteria	Enterobacteriales	Enterobacteriaceae	Providencia
241	0.000585439	0.145833	0.0983949	0.0417868	0.214521	1	0.9259	1	1	0.9259	1	Neutral	0.0474384	Bacteria	Actinobacteria	Actinobacteria	Micrococcales	Microbacteriaceae	Leucobacter
242	0.000617107	0.3125	0.103442	0.0448746	0.22078	1	0.9259	1	1	0.9259	1	Above	0.209058	Bacteria	Proteobacteria	Gammaproteobacteria	Enterobacteriales	Enterobacteriaceae	Morganella
243	0.0011929	0.479167	0.190598	0.104177	0.322874	1	0.9259	1	1	0.9259	1	Above	0.288568	Bacteria	Actinobacteria	Actinobacteria	Streptosporangiales	Nocardiopsaceae	Lipingzhangella
244	0.000116752	0.208333	0.0204141	0.00356146	0.108341	0.990285	0.908868	0.999041	0.990282	0.908864	0.999041	Above	0.187919	Bacteria	Firmicutes	Erysipelotrichia	Erysipelotrichales	Erysipelotrichaceae	Erysipelothrix
245	7.62617e-05	0.0416667	0.0133802	0.00170589	0.0971717	0.951533	0.850718	0.98543	0.951527	0.85071	0.985428	Neutral	0.0282865	Bacteria	Epsilonbacteraeota	Campylobacteria	Campylobacterales	Arcobacteraceae	Arcobacter
246	0.000260737	0.229167	0.0450373	0.0129966	0.144504	0.999968	0.925841	1	0.999968	0.925841	1	Above	0.184129	Bacteria	Proteobacteria	Gammaproteobacteria	Betaproteobacteriales	Burkholderiaceae	Comamonas
247	0.000104597	0.0625	0.0183076	0.0029542	0.105048	0.98426	0.899025	0.997728	0.984257	0.899019	0.997727	Neutral	0.0441924	Bacteria	Proteobacteria	Gammaproteobacteria	Enterobacteriales	Enterobacteriaceae	NA
249	0.000210536	0.145833	0.0365207	0.00932712	0.132402	0.999765	0.925466	0.999999	0.999765	0.925465	0.999999	Above	0.109313	Bacteria	Firmicutes	Bacilli	Lactobacillales	Enterococcaceae	Vagococcus
250	0.00022956	0.125	0.0397566	0.0106789	0.137043	0.99989	0.925696	1	0.99989	0.925696	1	Neutral	0.0852434	Bacteria	Proteobacteria	Gammaproteobacteria	Betaproteobacteriales	Burkholderiaceae	Lampropedia
251	0.00207708	0.25	0.308716	0.196341	0.449439	1	0.9259	1	1	0.9259	1	Neutral	-0.0587162	Bacteria	Bacteroidetes	Bacteroidia	Flavobacteriales	Flavobacteriaceae	Myroides
252	0.00534912	0.229167	0.617106	0.475823	0.741034	1	0.9259	1	1	0.9259	1	Below	-0.387939	Bacteria	Proteobacteria	Gammaproteobacteria	Enterobacteriales	Enterobacteriaceae	Yokenella
253	0.00010522	0.208333	0.0184156	0.00298433	0.105218	0.984645	0.89964	0.997825	0.984641	0.899635	0.997824	Above	0.189918	Bacteria	Proteobacteria	Gammaproteobacteria	Enterobacteriales	Enterobacteriaceae	Salmonella
254	0.00316162	0.291667	0.430972	0.301187	0.570988	1	0.9259	1	1	0.9259	1	Below	-0.139306	Bacteria	Firmicutes	Erysipelotrichia	Erysipelotrichales	Erysipelotrichaceae	Erysipelothrix
255	0.000409422	0.125	0.0698377	0.025361	0.178065	1	0.9259	1	1	0.9259	1	Neutral	0.0551623	Bacteria	Proteobacteria	Gammaproteobacteria	Enterobacteriales	Enterobacteriaceae	Citrobacter
256	0.00127571	0.166667	0.20244	0.112908	0.33607	1	0.9259	1	1	0.9259	1	Neutral	-0.0357731	Bacteria	Bacteroidetes	Bacteroidia	Flavobacteriales	Flavobacteriaceae	Flavobacterium
257	0.00255452	0.5	0.365381	0.243897	0.506816	1	0.9259	1	1	0.9259	1	Neutral	0.134619	Bacteria	Proteobacteria	Gammaproteobacteria	Xanthomonadales	Xanthomonadaceae	Stenotrophomonas
259	0.00014125	0.166667	0.0246463	0.00489738	0.114843	0.996326	0.919251	0.999845	0.996325	0.919249	0.999845	Above	0.14202	Bacteria	Proteobacteria	Gammaproteobacteria	Cellvibrionales	Cellvibrionaceae	Cellvibrio
260	0.000471293	0.333333	0.0799737	0.0309676	0.191228	1	0.9259	1	1	0.9259	1	Above	0.25336	Bacteria	Proteobacteria	Alphaproteobacteria	Rhizobiales	Rhizobiaceae	Pseudochrobactrum
261	5.70878e-05	0.104167	0.0100325	0.0010167	0.0916615	0.896255	0.778847	0.954939	0.896249	0.778838	0.954935	Above	0.0941342	Bacteria	Proteobacteria	Gammaproteobacteria	Enterobacteriales	Enterobacteriaceae	Klebsiella
262	0.000228601	0.0833333	0.0395938	0.0106096	0.13681	0.999885	0.925688	1	0.999885	0.925688	1	Neutral	0.0437395	Bacteria	Proteobacteria	Gammaproteobacteria	Enterobacteriales	Enterobacteriaceae	Klebsiella
263	0.00019797	0.25	0.0343776	0.00846299	0.129297	0.999613	0.925186	0.999998	0.999613	0.925185	0.999998	Above	0.215622	Bacteria	Bacteroidetes	Bacteroidia	Sphingobacteriales	Sphingobacteriaceae	Sphingobacterium
264	0.00423383	0.145833	0.531125	0.392957	0.664681	1	0.9259	1	1	0.9259	1	Below	-0.385292	Bacteria	Bacteroidetes	Bacteroidia	Flavobacteriales	Weeksellaceae	Chryseobacterium
265	0.00259478	0.333333	0.369948	0.24781	0.511359	1	0.9259	1	1	0.9259	1	Neutral	-0.0366143	Bacteria	Bacteroidetes	Bacteroidia	Flavobacteriales	Weeksellaceae	Chryseobacterium
266	0.00115863	0.458333	0.185648	0.100566	0.317317	1	0.9259	1	1	0.9259	1	Above	0.272685	Bacteria	Proteobacteria	Gammaproteobacteria	Pseudomonadales	Moraxellaceae	Acinetobacter
267	3.50179e-05	0.0416667	0.0061655	0.000413573	0.0851038	0.750887	0.613106	0.851487	0.750881	0.613099	0.851483	Neutral	0.0355012	Bacteria	Proteobacteria	Gammaproteobacteria	Enterobacteriales	Enterobacteriaceae	NA
268	0.000306775	0.125	0.0527836	0.0166187	0.155226	0.999995	0.92589	1	0.999995	0.92589	1	Neutral	0.0722164	Bacteria	Proteobacteria	Gammaproteobacteria	Enterobacteriales	Enterobacteriaceae	Klebsiella
269	0.000181227	0.229167	0.0315148	0.00735031	0.125109	0.999248	0.924515	0.999993	0.999248	0.924514	0.999993	Above	0.197652	Bacteria	Proteobacteria	Alphaproteobacteria	Rhizobiales	Rhizobiaceae	Paenochrobactrum
270	0.00191708	0.125	0.288654	0.179974	0.428654	1	0.9259	1	1	0.9259	1	Below	-0.163654	Bacteria	Firmicutes	Negativicutes	Selenomonadales	Veillonellaceae	Zymophilus
271	5.57011e-05	0.145833	0.00978991	0.000972426	0.0912567	0.890385	0.77163	0.951285	0.890378	0.771622	0.95128	Above	0.136043	Bacteria	Actinobacteria	Actinobacteria	Micrococcales	Microbacteriaceae	Leucobacter
272	0.00183482	0.333333	0.278123	0.171489	0.417639	1	0.9259	1	1	0.9259	1	Neutral	0.0552107	Bacteria	Bacteroidetes	Bacteroidia	Sphingobacteriales	Sphingobacteriaceae	Sphingobacterium
273	0.000465192	0.333333	0.078979	0.0304056	0.189948	1	0.9259	1	1	0.9259	1	Above	0.254354	Bacteria	Bacteroidetes	Bacteroidia	Sphingobacteriales	Sphingobacteriaceae	Sphingobacterium
274	0.00434352	0.0833333	0.54035	0.401665	0.673056	1	0.9259	1	1	0.9259	1	Below	-0.457017	Bacteria	Bacteroidetes	Bacteroidia	Bacteroidales	Prevotellaceae	Prevotella_9
275	0.000416569	0.270833	0.071014	0.0259974	0.179606	1	0.9259	1	1	0.9259	1	Above	0.199819	Bacteria	Firmicutes	Clostridia	Clostridiales	Clostridiaceae_1	Clostridium_sensu_stricto_1
276	0.00251883	0.104167	0.361305	0.240413	0.502751	1	0.9259	1	1	0.9259	1	Below	-0.257138	Bacteria	Firmicutes	Bacilli	Bacillales	Paenibacillaceae	Saccharibacillus
277	2.0012e-05	0.0625	0.00352795	0.000143175	0.08049	0.548086	0.409	0.680046	0.548082	0.408997	0.680042	Neutral	0.058972	Bacteria	Verrucomicrobia	Verrucomicrobiae	Opitutales	Puniceicoccaceae	Cerasicoccus
278	0.000125432	0.0625	0.0219156	0.00401846	0.110665	0.993116	0.913661	0.999492	0.993114	0.913657	0.999492	Neutral	0.0405844	Bacteria	Proteobacteria	Gammaproteobacteria	Enterobacteriales	Enterobacteriaceae	Pectobacterium
279	0.000169256	0.0833333	0.0294629	0.00658395	0.122076	0.998791	0.923679	0.999982	0.998791	0.923678	0.999982	Neutral	0.0538704	Bacteria	Proteobacteria	Gammaproteobacteria	Enterobacteriales	Enterobacteriaceae	Providencia
280	0.000148415	0.0833333	0.0258807	0.00531373	0.116712	0.997235	0.92087	0.999911	0.997234	0.920868	0.99991	Neutral	0.0574526	Bacteria	Proteobacteria	Gammaproteobacteria	Enterobacteriales	Enterobacteriaceae	Pectobacterium
281	0.000680955	0.25	0.113536	0.0511897	0.233156	1	0.9259	1	1	0.9259	1	Above	0.136464	Bacteria	Actinobacteria	Actinobacteria	Pseudonocardiales	Pseudonocardiaceae	Prauserella
282	0.000209598	0.104167	0.0363609	0.00926179	0.132171	0.999756	0.925449	0.999999	0.999756	0.925449	0.999999	Neutral	0.0678058	Bacteria	Proteobacteria	Gammaproteobacteria	Enterobacteriales	Enterobacteriaceae	Pectobacterium
285	0.00297278	0.354167	0.411307	0.28377	0.551989	1	0.9259	1	1	0.9259	1	Neutral	-0.0571405	Bacteria	Proteobacteria	Gammaproteobacteria	Betaproteobacteriales	Burkholderiaceae	Comamonas
286	0.000619728	0.291667	0.103859	0.0451316	0.221294	1	0.9259	1	1	0.9259	1	Above	0.187808	Bacteria	Firmicutes	Bacilli	Bacillales	Bacillaceae	Alteribacillus
287	0.000538029	0.291667	0.0907874	0.0372288	0.204991	1	0.9259	1	1	0.9259	1	Above	0.200879	Bacteria	Proteobacteria	Alphaproteobacteria	Rhodobacterales	Rhodobacteraceae	Gemmobacter
288	0.000131289	0.104167	0.0229275	0.00433718	0.11222	0.994544	0.916125	0.999671	0.994542	0.916122	0.999671	Neutral	0.0812392	Bacteria	Proteobacteria	Gammaproteobacteria	Enterobacteriales	Enterobacteriaceae	Escherichia/Shigella
289	0.000558763	0.291667	0.0941221	0.0392121	0.209183	1	0.9259	1	1	0.9259	1	Above	0.197545	Bacteria	Firmicutes	Bacilli	Bacillales	Bacillaceae	NA
290	0.000120724	0.0833333	0.0211015	0.00376828	0.109408	0.991702	0.911252	0.999282	0.991699	0.911248	0.999281	Neutral	0.0622318	Bacteria	Proteobacteria	Gammaproteobacteria	Enterobacteriales	Enterobacteriaceae	Klebsiella
291	4.85161e-05	0.0625	0.0085323	0.000756142	0.0891441	0.854212	0.728381	0.927548	0.854205	0.728373	0.927544	Neutral	0.0539677	Bacteria	Bacteroidetes	Bacteroidia	Flavobacteriales	Weeksellaceae	Chishuiella
293	9.444e-05	0.1875	0.0165441	0.00247829	0.102258	0.976445	0.886819	0.995461	0.976441	0.886813	0.99546	Above	0.170956	Bacteria	Bacteroidetes	Bacteroidia	Flavobacteriales	Flavobacteriaceae	Flavobacterium
294	0.000196341	0.145833	0.0340993	0.0083527	0.128892	0.999588	0.925138	0.999998	0.999587	0.925138	0.999998	Above	0.111734	Bacteria	Bacteroidetes	Bacteroidia	Sphingobacteriales	Sphingobacteriaceae	Sphingobacterium
296	0.00297456	0.145833	0.411496	0.283936	0.552172	1	0.9259	1	1	0.9259	1	Below	-0.265663	Bacteria	Proteobacteria	Alphaproteobacteria	Acetobacterales	Acetobacteraceae	Gluconobacter
297	0.0012833	0.0625	0.203516	0.113709	0.337263	1	0.9259	1	1	0.9259	1	Below	-0.141016	Bacteria	Proteobacteria	Gammaproteobacteria	Betaproteobacteriales	Burkholderiaceae	Comamonas
298	0.00362402	0.3125	0.476477	0.342253	0.614187	1	0.9259	1	1	0.9259	1	Below	-0.163977	Bacteria	Proteobacteria	Gammaproteobacteria	Pseudomonadales	Moraxellaceae	Acinetobacter
299	8.72617e-05	0.166667	0.0152959	0.00216056	0.100265	0.968679	0.875177	0.992723	0.968675	0.87517	0.992722	Above	0.151371	Bacteria	Proteobacteria	Gammaproteobacteria	Pseudomonadales	Pseudomonadaceae	Pseudomonas
300	0.00108891	0.208333	0.175488	0.093233	0.305835	1	0.9259	1	1	0.9259	1	Neutral	0.0328457	Bacteria	Bacteroidetes	Bacteroidia	Sphingobacteriales	Sphingobacteriaceae	Sphingobacterium
301	0.00278082	0.375	0.390644	0.265688	0.531805	1	0.9259	1	1	0.9259	1	Neutral	-0.0156436	Bacteria	Actinobacteria	Actinobacteria	Micrococcales	Demequinaceae	Demequina
303	0.000406371	0.3125	0.0693351	0.0250903	0.177405	1	0.9259	1	1	0.9259	1	Above	0.243165	Bacteria	Proteobacteria	Gammaproteobacteria	Pseudomonadales	Pseudomonadaceae	Pseudomonas
304	0.000116728	0.270833	0.0204098	0.0035602	0.108335	0.990275	0.908852	0.999039	0.990273	0.908848	0.999039	Above	0.250424	Bacteria	Proteobacteria	Gammaproteobacteria	Enterobacteriales	Enterobacteriaceae	Buttiauxella
305	0.000655904	0.270833	0.109589	0.0486987	0.228338	1	0.9259	1	1	0.9259	1	Above	0.161245	Bacteria	Bacteroidetes	Bacteroidia	Flavobacteriales	Weeksellaceae	Chishuiella
306	0.000244589	0.125	0.0423057	0.0117812	0.140661	0.999939	0.925787	1	0.999939	0.925787	1	Neutral	0.0826943	Bacteria	Proteobacteria	Gammaproteobacteria	Enterobacteriales	Enterobacteriaceae	Morganella
307	2.42037e-05	0.0833333	0.00426539	0.000205952	0.0817928	0.617349	0.476063	0.741244	0.617344	0.476058	0.74124	Above	0.0790679	Bacteria	Bacteroidetes	Bacteroidia	Cytophagales	Spirosomaceae	Leadbetterella
308	0.00259681	0.125	0.370178	0.248007	0.511588	1	0.9259	1	1	0.9259	1	Below	-0.245178	Bacteria	Proteobacteria	Alphaproteobacteria	Acetobacterales	Acetobacteraceae	Acetobacter
309	8.57881e-05	0.291667	0.0150395	0.00209734	0.0998529	0.966793	0.872409	0.991998	0.966788	0.872402	0.991996	Above	0.276627	Bacteria	Proteobacteria	Gammaproteobacteria	Betaproteobacteriales	Burkholderiaceae	Parapusillimonas
310	8.62643e-05	0.0833333	0.0151223	0.00211769	0.099986	0.967415	0.873319	0.992239	0.96741	0.873312	0.992237	Neutral	0.068211	Bacteria	Firmicutes	Bacilli	Lactobacillales	Enterococcaceae	Vagococcus
311	0.000237507	0.104167	0.0411054	0.0112582	0.138961	0.99992	0.925751	1	0.999919	0.925751	1	Neutral	0.0630612	Bacteria	Proteobacteria	Gammaproteobacteria	Enterobacteriales	Enterobacteriaceae	Morganella
312	0.00124957	0.0833333	0.19872	0.110151	0.331938	1	0.9259	1	1	0.9259	1	Below	-0.115386	Bacteria	Bacteroidetes	Bacteroidia	Sphingobacteriales	Sphingobacteriaceae	Sphingobacterium
313	0.00038045	0.354167	0.0650544	0.0228146	0.171753	1	0.925899	1	1	0.925899	1	Above	0.289112	Bacteria	Bacteroidetes	Bacteroidia	Bacteroidales	Dysgonomonadaceae	Dysgonomonas
316	0.000992771	0.416667	0.161275	0.0831607	0.289589	1	0.9259	1	1	0.9259	1	Above	0.255391	Bacteria	Proteobacteria	Gammaproteobacteria	Betaproteobacteriales	Methylophilaceae	Methylobacillus
319	0.000104406	0.104167	0.0182744	0.00294496	0.104996	0.98414	0.898833	0.997698	0.984137	0.898827	0.997697	Neutral	0.0858923	Bacteria	Verrucomicrobia	Verrucomicrobiae	Opitutales	Puniceicoccaceae	Cerasicoccus
320	1.24412e-05	0.0416667	0.00219469	5.7098e-05	0.0781072	0.389686	0.264856	0.530864	0.389684	0.264854	0.530863	Neutral	0.039472	Bacteria	Bacteroidetes	Bacteroidia	Flavobacteriales	Weeksellaceae	Elizabethkingia
321	0.000538375	0.104167	0.0908431	0.0372618	0.205062	1	0.9259	1	1	0.9259	1	Neutral	0.0133236	Bacteria	Bacteroidetes	Bacteroidia	Flavobacteriales	Flavobacteriaceae	Flavobacterium
322	0.00102836	0.333333	0.166564	0.0868828	0.295661	1	0.9259	1	1	0.9259	1	Above	0.166769	Bacteria	Bacteroidetes	Bacteroidia	Bacteroidales	Dysgonomonadaceae	Dysgonomonas
323	0.00112242	0.0833333	0.180386	0.0967549	0.311384	1	0.9259	1	1	0.9259	1	Below	-0.0970524	Bacteria	Proteobacteria	Gammaproteobacteria	Betaproteobacteriales	Rhodocyclaceae	Azoarcus
324	0.00241598	0.1875	0.349419	0.23031	0.490843	1	0.9259	1	1	0.9259	1	Below	-0.161919	Bacteria	Proteobacteria	Gammaproteobacteria	Pseudomonadales	Moraxellaceae	Acinetobacter
325	2.48245e-05	0.0833333	0.00437456	0.000216122	0.0819848	0.626662	0.485275	0.749277	0.626657	0.48527	0.749273	Above	0.0789588	Bacteria	Proteobacteria	Gammaproteobacteria	Betaproteobacteriales	Burkholderiaceae	Verticia
326	0.000469757	0.479167	0.0797234	0.0308259	0.190906	1	0.9259	1	1	0.9259	1	Above	0.399443	Bacteria	Proteobacteria	Gammaproteobacteria	Pseudomonadales	Pseudomonadaceae	Pseudomonas
327	0.000163846	0.0833333	0.0285343	0.00624617	0.120694	0.998502	0.923152	0.999973	0.998501	0.923151	0.999973	Neutral	0.054799	Bacteria	Bacteroidetes	Bacteroidia	Flavobacteriales	Weeksellaceae	Empedobacter
330	0.00130001	0.291667	0.205882	0.115472	0.339882	1	0.9259	1	1	0.9259	1	Neutral	0.0857842	Bacteria	Proteobacteria	Gammaproteobacteria	Betaproteobacteriales	Burkholderiaceae	Corticibacter
331	0.00211178	0.208333	0.312993	0.199864	0.453837	1	0.9259	1	1	0.9259	1	Neutral	-0.10466	Bacteria	Bacteroidetes	Bacteroidia	Flavobacteriales	Weeksellaceae	Empedobacter
332	5.57055e-05	0.0625	0.00979069	0.000972568	0.091258	0.890404	0.771654	0.951297	0.890398	0.771646	0.951293	Neutral	0.0527093	Bacteria	Proteobacteria	Gammaproteobacteria	Pseudomonadales	Moraxellaceae	Acinetobacter
333	0.0021196	0.1875	0.313954	0.200656	0.454824	1	0.9259	1	1	0.9259	1	Below	-0.126454	Bacteria	Proteobacteria	Gammaproteobacteria	Betaproteobacteriales	Burkholderiaceae	Comamonas
334	3.9593e-05	0.104167	0.00696832	0.000519856	0.0864842	0.792254	0.658059	0.883136	0.792247	0.658052	0.883132	Above	0.0971983	Bacteria	Proteobacteria	Gammaproteobacteria	Betaproteobacteriales	Burkholderiaceae	Achromobacter
335	0.00103218	0.1875	0.16713	0.0872827	0.296309	1	0.9259	1	1	0.9259	1	Neutral	0.0203701	Bacteria	Proteobacteria	Gammaproteobacteria	Pseudomonadales	Pseudomonadaceae	Pseudomonas
336	3.07062e-05	0.104167	0.00540833	0.000323212	0.0837921	0.704391	0.56411	0.814381	0.704385	0.564104	0.814376	Above	0.0987583	Bacteria	Tenericutes	Mollicutes	Acholeplasmatales	Acholeplasmataceae	Acholeplasma
337	0.000213807	0.25	0.0370779	0.00955594	0.133205	0.999794	0.925519	0.999999	0.999794	0.925518	0.999999	Above	0.212922	Bacteria	Proteobacteria	Gammaproteobacteria	Pseudomonadales	Pseudomonadaceae	Pseudomonas
339	3.47018e-06	0.0416667	0.000612626	4.61917e-06	0.07523	0.128665	0.060973	0.251388	0.128664	0.0609728	0.251388	Neutral	0.041054	Bacteria	Patescibacteria	Saccharimonadia	Saccharimonadales	Saccharimonadaceae	NA
340	4.52316e-05	0.0416667	0.0079569	0.000664862	0.0881698	0.833912	0.704885	0.913454	0.833906	0.704877	0.913449	Neutral	0.0337098	Bacteria	Firmicutes	Bacilli	Lactobacillales	Enterococcaceae	Vagococcus
342	0.00083127	0.270833	0.136868	0.0664215	0.26113	1	0.9259	1	1	0.9259	1	Above	0.133966	Bacteria	Proteobacteria	Alphaproteobacteria	Rhodobacterales	Rhodobacteraceae	Ketogulonicigenium
343	0.00220315	0.0833333	0.324137	0.209094	0.465243	1	0.9259	1	1	0.9259	1	Below	-0.240804	Bacteria	Bacteroidetes	Bacteroidia	Flavobacteriales	Weeksellaceae	Chryseobacterium
346	0.000858296	0.479167	0.140999	0.0692013	0.266001	1	0.9259	1	1	0.9259	1	Above	0.338167	Bacteria	Proteobacteria	Gammaproteobacteria	Enterobacteriales	Enterobacteriaceae	Pectobacterium
347	0.000447228	0.25	0.076044	0.0287618	0.186157	1	0.9259	1	1	0.9259	1	Above	0.173956	Bacteria	Firmicutes	Bacilli	Bacillales	Bacillaceae	NA
349	0.000124551	0.0833333	0.0217633	0.00397124	0.11043	0.992871	0.913241	0.999458	0.992869	0.913237	0.999457	Neutral	0.06157	Bacteria	Proteobacteria	Gammaproteobacteria	Enterobacteriales	Enterobacteriaceae	Pectobacterium
352	0.0011852	0.354167	0.189488	0.103365	0.32163	1	0.9259	1	1	0.9259	1	Above	0.164678	Bacteria	Firmicutes	Clostridia	Clostridiales	Family_XI	Ezakiella
353	3.05413e-05	0.0625	0.00537937	0.000319952	0.0837417	0.70245	0.562097	0.8128	0.702444	0.562091	0.812795	Neutral	0.0571206	Bacteria	Proteobacteria	Gammaproteobacteria	Enterobacteriales	Enterobacteriaceae	Pantoea
354	1.48713e-05	0.0208333	0.00262284	8.07531e-05	0.0788763	0.445801	0.314453	0.585181	0.445798	0.314451	0.585179	Neutral	0.0182105	Bacteria	Bacteroidetes	Bacteroidia	Flavobacteriales	Weeksellaceae	Chryseobacterium
355	9.60455e-06	0.0208333	0.0016947	3.44439e-05	0.0772039	0.316957	0.203138	0.457902	0.316955	0.203137	0.457901	Neutral	0.0191386	Bacteria	Proteobacteria	Gammaproteobacteria	Pseudomonadales	Pseudomonadaceae	Pseudomonas
356	0.000103725	0.104167	0.0181564	0.00291219	0.10481	0.983706	0.89814	0.997587	0.983703	0.898135	0.997586	Neutral	0.0860103	Bacteria	Proteobacteria	Alphaproteobacteria	Rhizobiales	Xanthobacteraceae	Xanthobacter
357	0.000397019	0.4375	0.0677928	0.0242641	0.175375	1	0.9259	1	1	0.9259	1	Above	0.369707	Bacteria	Proteobacteria	Gammaproteobacteria	Pseudomonadales	Pseudomonadaceae	Pseudomonas
358	6.96031e-05	0.0833333	0.0122189	0.00145092	0.0952761	0.936871	0.830807	0.978191	0.936865	0.830799	0.978188	Neutral	0.0711145	Bacteria	Bacteroidetes	Bacteroidia	Sphingobacteriales	Sphingobacteriaceae	Sphingobacterium
361	1.81596e-05	0.0625	0.0032019	0.000118788	0.0799106	0.513609	0.376541	0.648661	0.513606	0.376538	0.648658	Neutral	0.0592981	Bacteria	Firmicutes	Erysipelotrichia	Erysipelotrichales	Erysipelotrichaceae	ZOR0006
362	4.48752e-06	0.0208333	0.000792159	7.68954e-06	0.0755594	0.163146	0.0844735	0.29174	0.163146	0.0844733	0.29174	Neutral	0.0200412	Bacteria	Proteobacteria	Gammaproteobacteria	Betaproteobacteriales	Burkholderiaceae	Comamonas
363	0.000308402	0.0833333	0.0530562	0.0167506	0.155599	0.999995	0.925891	1	0.999995	0.925891	1	Neutral	0.0302771	Bacteria	Bacteroidetes	Bacteroidia	Cytophagales	Spirosomaceae	Leadbetterella
364	0.000929809	0.270833	0.15184	0.0766016	0.278676	1	0.9259	1	1	0.9259	1	Neutral	0.118993	Bacteria	Bacteroidetes	Bacteroidia	Bacteroidales	Dysgonomonadaceae	Dysgonomonas
365	9.53771e-05	0.125	0.0167069	0.00252093	0.102517	0.977305	0.888136	0.995737	0.977301	0.88813	0.995735	Above	0.108293	Bacteria	Proteobacteria	Gammaproteobacteria	Enterobacteriales	Enterobacteriaceae	NA
366	0.000756552	0.0625	0.125345	0.0587958	0.247418	1	0.9259	1	1	0.9259	1	Neutral	-0.062845	Bacteria	Bacteroidetes	Bacteroidia	Sphingobacteriales	Sphingobacteriaceae	Sphingobacterium
367	0.000599639	0.0833333	0.100662	0.0431674	0.217338	1	0.9259	1	1	0.9259	1	Neutral	-0.0173282	Bacteria	Firmicutes	Bacilli	Lactobacillales	Leuconostocaceae	Leuconostoc
369	8.06227e-05	0.0833333	0.0141401	0.00188131	0.0984035	0.959236	0.861524	0.988889	0.959231	0.861517	0.988887	Neutral	0.0691932	Bacteria	Proteobacteria	Gammaproteobacteria	Pseudomonadales	Pseudomonadaceae	Pseudomonas
370	0.000223356	0.208333	0.0387025	0.0102326	0.135537	0.999859	0.925639	1	0.999859	0.925638	1	Above	0.169631	Bacteria	Proteobacteria	Gammaproteobacteria	Cellvibrionales	Cellvibrionaceae	Cellvibrio
371	0.000872335	0.291667	0.143138	0.0706492	0.268514	1	0.9259	1	1	0.9259	1	Above	0.148529	Bacteria	Proteobacteria	Alphaproteobacteria	Azospirillales	Azospirillaceae	Azospirillum
372	5.00245e-05	0.0416667	0.00879646	0.000799689	0.0895897	0.862684	0.738341	0.933278	0.862678	0.738333	0.933274	Neutral	0.0328702	Bacteria	Bacteroidetes	Bacteroidia	Flavobacteriales	Weeksellaceae	Chryseobacterium
373	0.000108238	0.0416667	0.018939	0.00313193	0.106039	0.986378	0.902436	0.998239	0.986375	0.902431	0.998238	Neutral	0.0227276	Bacteria	Bacteroidetes	Bacteroidia	Flavobacteriales	Weeksellaceae	Chryseobacterium
374	0.00106886	0.0833333	0.172543	0.0911279	0.302487	1	0.9259	1	1	0.9259	1	Below	-0.0892096	Bacteria	Epsilonbacteraeota	Campylobacteria	Campylobacterales	Arcobacteraceae	Arcobacter
375	0.00131149	0.104167	0.207504	0.116682	0.341673	1	0.9259	1	1	0.9259	1	Below	-0.103337	Bacteria	Proteobacteria	Gammaproteobacteria	Betaproteobacteriales	Burkholderiaceae	Diaphorobacter
376	4.6043e-05	0.0625	0.00809907	0.000686955	0.088411	0.839176	0.71093	0.917155	0.839169	0.710922	0.917151	Neutral	0.0544009	Bacteria	Proteobacteria	Gammaproteobacteria	Betaproteobacteriales	Burkholderiaceae	Lampropedia
377	9.4588e-05	0.104167	0.0165698	0.002485	0.102299	0.976583	0.88703	0.995506	0.976579	0.887024	0.995504	Above	0.0875969	Bacteria	Proteobacteria	Gammaproteobacteria	Enterobacteriales	Enterobacteriaceae	NA
378	6.69289e-05	0.0625	0.0117521	0.00135306	0.0945096	0.929802	0.821462	0.974444	0.929796	0.821454	0.974441	Neutral	0.0507479	Bacteria	Bacteroidetes	Bacteroidia	Sphingobacteriales	Sphingobacteriaceae	Sphingobacterium
379	0.00019568	0.25	0.0339864	0.00830808	0.128728	0.999577	0.925118	0.999998	0.999576	0.925117	0.999998	Above	0.216014	Bacteria	Actinobacteria	Actinobacteria	Micrococcales	Microbacteriaceae	Leucobacter
380	0.000737833	0.166667	0.122435	0.0569011	0.243924	1	0.9259	1	1	0.9259	1	Neutral	0.0442316	Bacteria	Bacteroidetes	Bacteroidia	Flavobacteriales	Flavobacteriaceae	Myroides
381	0.000249555	0.291667	0.0431465	0.0121516	0.141847	0.99995	0.925808	1	0.99995	0.925807	1	Above	0.24852	Bacteria	Patescibacteria	Saccharimonadia	Saccharimonadales	Saccharimonadaceae	NA
383	1.82931e-05	0.104167	0.00322539	0.000120475	0.0799524	0.516179	0.37894	0.651021	0.516176	0.378937	0.651018	Above	0.100941	Bacteria	Bacteroidetes	Bacteroidia	Bacteroidales	Dysgonomonadaceae	Dysgonomonas
384	0.000498044	0.0833333	0.0843232	0.0334535	0.196796	1	0.9259	1	1	0.9259	1	Neutral	-0.000989882	Bacteria	Epsilonbacteraeota	Campylobacteria	Campylobacterales	Campylobacteraceae	Campylobacter
385	0.000336187	0.166667	0.0577007	0.0190393	0.161911	0.999998	0.925897	1	0.999998	0.925897	1	Above	0.108966	Bacteria	Firmicutes	Bacilli	Bacillales	Staphylococcaceae	Staphylococcus
386	0.00168282	0.0416667	0.258263	0.155694	0.396657	1	0.9259	1	1	0.9259	1	Below	-0.216596	Bacteria	Proteobacteria	Gammaproteobacteria	Enterobacteriales	Enterobacteriaceae	Serratia
387	0.000237341	0.270833	0.0410773	0.011246	0.138921	0.999919	0.92575	1	0.999919	0.92575	1	Above	0.229756	Bacteria	Proteobacteria	Alphaproteobacteria	Rhodobacterales	Rhodobacteraceae	Paracoccus
388	0.000334161	0.3125	0.0573629	0.0188702	0.161455	0.999998	0.925897	1	0.999998	0.925897	1	Above	0.255137	Bacteria	Patescibacteria	Saccharimonadia	Saccharimonadales	Saccharimonadaceae	NA
389	0.00162305	0.0208333	0.250311	0.149449	0.388176	1	0.9259	1	1	0.9259	1	Below	-0.229477	Bacteria	Actinobacteria	Actinobacteria	Micrococcales	Micrococcaceae	Micrococcus
390	0.00154601	0.1875	0.239938	0.141375	0.377042	1	0.9259	1	1	0.9259	1	Neutral	-0.0524379	Bacteria	Proteobacteria	Alphaproteobacteria	Rhizobiales	Xanthobacteraceae	Xanthobacter
391	0.000305399	0.208333	0.0525529	0.0165073	0.15491	0.999995	0.92589	1	0.999995	0.92589	1	Above	0.15578	Bacteria	Bacteroidetes	Bacteroidia	Flavobacteriales	Weeksellaceae	Chishuiella
392	7.06124e-05	0.0416667	0.012395	0.00148854	0.0955646	0.93935	0.83412	0.979468	0.939344	0.834112	0.979465	Neutral	0.0292717	Bacteria	Proteobacteria	Gammaproteobacteria	Enterobacteriales	Enterobacteriaceae	Pectobacterium
393	0.00230631	0.0833333	0.336507	0.219428	0.477816	1	0.9259	1	1	0.9259	1	Below	-0.253174	Bacteria	Proteobacteria	Gammaproteobacteria	Enterobacteriales	Enterobacteriaceae	Yokenella
395	0.00145504	0.208333	0.227513	0.131813	0.363595	1	0.9259	1	1	0.9259	1	Neutral	-0.0191793	Bacteria	Bacteroidetes	Bacteroidia	Chitinophagales	Chitinophagaceae	NA
396	8.28524e-05	0.208333	0.0145284	0.00197348	0.0990304	0.962689	0.866459	0.990348	0.962684	0.866452	0.990346	Above	0.193805	Bacteria	Proteobacteria	Gammaproteobacteria	Betaproteobacteriales	Burkholderiaceae	Bordetella
397	6.98651e-06	0.0625	0.00123303	1.84339e-05	0.076365	0.242164	0.143101	0.379439	0.242164	0.1431	0.379438	Neutral	0.061267	Bacteria	Bacteroidetes	Bacteroidia	Flavobacteriales	Flavobacteriaceae	Flavobacterium
398	9.24971e-05	0.0833333	0.0162064	0.00239072	0.10172	0.974556	0.883948	0.994835	0.974552	0.883942	0.994833	Neutral	0.0671269	Bacteria	Proteobacteria	Gammaproteobacteria	Xanthomonadales	Xanthomonadaceae	Stenotrophomonas
400	0.000233992	0.145833	0.0405091	0.011001	0.138114	0.999907	0.925729	1	0.999907	0.925728	1	Above	0.105324	Bacteria	Bacteroidetes	Bacteroidia	Flavobacteriales	Flavobacteriaceae	Flavobacterium
401	0.000294977	0.375	0.0508043	0.01567	0.15251	0.999992	0.925885	1	0.999992	0.925885	1	Above	0.324196	Bacteria	Actinobacteria	Actinobacteria	Micrococcales	Microbacteriaceae	NA
402	0.0012705	0.3125	0.201699	0.112358	0.335248	1	0.9259	1	1	0.9259	1	Neutral	0.110801	Bacteria	Bacteroidetes	Bacteroidia	Bacteroidales	Dysgonomonadaceae	Dysgonomonas
403	0.0010287	0.270833	0.166613	0.0869174	0.295717	1	0.9259	1	1	0.9259	1	Neutral	0.10422	Bacteria	Proteobacteria	Gammaproteobacteria	Betaproteobacteriales	Burkholderiaceae	Xenophilus
405	2.04966e-05	0.0625	0.00361324	0.0001499	0.0806412	0.556696	0.417201	0.687789	0.556692	0.417197	0.687785	Neutral	0.0588868	Bacteria	Proteobacteria	Alphaproteobacteria	Rhizobiales	Beijerinckiaceae	Camelimonas
407	0.000668809	0.5	0.111624	0.0499799	0.230826	1	0.9259	1	1	0.9259	1	Above	0.388376	Bacteria	Proteobacteria	Alphaproteobacteria	Rhizobiales	Xanthobacteraceae	Bradyrhizobium
408	0.000290669	0.166667	0.0500804	0.0153268	0.151512	0.99999	0.925882	1	0.99999	0.925882	1	Above	0.116586	Bacteria	Proteobacteria	Alphaproteobacteria	Sphingomonadales	Sphingomonadaceae	Novosphingobium
409	0.000751308	0.229167	0.124531	0.0582643	0.246442	1	0.9259	1	1	0.9259	1	Neutral	0.104636	Bacteria	Proteobacteria	Gammaproteobacteria	Pseudomonadales	Moraxellaceae	Acinetobacter
410	0.000239755	0.0208333	0.0414865	0.0114235	0.139501	0.999926	0.925764	1	0.999926	0.925763	1	Neutral	-0.0206532	Bacteria	Proteobacteria	Gammaproteobacteria	Betaproteobacteriales	Burkholderiaceae	Lampropedia
411	0.000141723	0.0833333	0.0247277	0.0049245	0.114966	0.996394	0.919372	0.999851	0.996393	0.91937	0.999851	Neutral	0.0586056	Bacteria	Bacteroidetes	Bacteroidia	Flavobacteriales	Flavobacteriaceae	Flavobacterium
412	0.000247322	0.104167	0.0427685	0.0119847	0.141314	0.999945	0.925799	1	0.999945	0.925799	1	Neutral	0.0613982	Bacteria	Bacteroidetes	Bacteroidia	Flavobacteriales	Flavobacteriaceae	Flavobacterium
413	0.000109109	0.125	0.0190901	0.003175	0.106276	0.986841	0.903189	0.998344	0.986838	0.903184	0.998343	Above	0.10591	Bacteria	Proteobacteria	Gammaproteobacteria	Pseudomonadales	Moraxellaceae	Acinetobacter
414	0.000436154	0.4375	0.0742303	0.0277571	0.183803	1	0.9259	1	1	0.9259	1	Above	0.36327	Bacteria	Proteobacteria	Gammaproteobacteria	Oceanospirillales	Halomonadaceae	Marinospirillum
415	0.00122047	0.354167	0.194558	0.107082	0.327301	1	0.9259	1	1	0.9259	1	Above	0.159608	Bacteria	Bacteroidetes	Bacteroidia	Sphingobacteriales	Sphingobacteriaceae	Sphingobacterium
416	0.000702102	0.0833333	0.116855	0.0533047	0.237187	1	0.9259	1	1	0.9259	1	Neutral	-0.0335213	Bacteria	Bacteroidetes	Bacteroidia	Sphingobacteriales	Sphingobacteriaceae	Sphingobacterium
418	0.000715561	0.166667	0.118961	0.0546561	0.239735	1	0.9259	1	1	0.9259	1	Neutral	0.0477061	Bacteria	Proteobacteria	Alphaproteobacteria	Acetobacterales	Acetobacteraceae	Acetobacter
419	6.11731e-06	0.0208333	0.00107971	1.41865e-05	0.0760853	0.215564	0.122736	0.350546	0.215564	0.122736	0.350545	Neutral	0.0197536	Bacteria	Proteobacteria	Gammaproteobacteria	Betaproteobacteriales	Burkholderiaceae	Kerstersia
420	0.00020193	0.229167	0.0350534	0.0087327	0.130279	0.99967	0.925289	0.999999	0.999669	0.925289	0.999999	Above	0.194113	Bacteria	Bacteroidetes	Bacteroidia	Sphingobacteriales	Sphingobacteriaceae	Sphingobacterium
424	0.000164781	0.208333	0.0286948	0.00630413	0.120933	0.998556	0.923252	0.999975	0.998555	0.92325	0.999975	Above	0.179639	Bacteria	Proteobacteria	Gammaproteobacteria	Oceanospirillales	Saccharospirillaceae	Oceanobacter
425	1.28977e-05	0.0208333	0.00227513	6.12464e-05	0.078252	0.400643	0.27441	0.541601	0.400641	0.274409	0.541599	Neutral	0.0185582	Bacteria	Proteobacteria	Alphaproteobacteria	Rhodobacterales	Rhodobacteraceae	Gemmobacter
426	9.41553e-05	0.104167	0.0164946	0.00246538	0.102179	0.976177	0.886411	0.995374	0.976173	0.886404	0.995373	Above	0.0876721	Bacteria	Actinobacteria	Actinobacteria	Micrococcales	Microbacteriaceae	NA
428	1.2462e-05	0.0416667	0.00219836	5.72841e-05	0.0781138	0.39019	0.265294	0.53136	0.390188	0.265292	0.531358	Neutral	0.0394683	Bacteria	Bacteroidetes	Bacteroidia	Flavobacteriales	Flavobacteriaceae	Myroides
429	0.000470703	0.25	0.0798776	0.0309132	0.191104	1	0.9259	1	1	0.9259	1	Above	0.170122	Bacteria	Proteobacteria	Alphaproteobacteria	Rhizobiales	Rhizobiaceae	Allorhizobium-Neorhizobium-Pararhizobium-Rhizobium
430	0.00106743	0.104167	0.172332	0.0909776	0.302247	1	0.9259	1	1	0.9259	1	Neutral	-0.0681655	Bacteria	Proteobacteria	Gammaproteobacteria	Pseudomonadales	Pseudomonadaceae	Pseudomonas
433	0.00122807	0.208333	0.195647	0.107883	0.328516	1	0.9259	1	1	0.9259	1	Neutral	0.0126861	Bacteria	Proteobacteria	Gammaproteobacteria	Enterobacteriales	Enterobacteriaceae	Pectobacterium
434	1.04416e-05	0.0208333	0.00184226	4.05628e-05	0.0774711	0.339275	0.221753	0.480617	0.339274	0.221752	0.480616	Neutral	0.0189911	Bacteria	Bacteroidetes	Bacteroidia	Flavobacteriales	Flavobacteriaceae	Myroides
435	0.000432325	0.0416667	0.0736022	0.0274113	0.182985	1	0.9259	1	1	0.9259	1	Neutral	-0.0319355	Bacteria	Proteobacteria	Gammaproteobacteria	Enterobacteriales	Enterobacteriaceae	Providencia
437	4.36217e-05	0.145833	0.00767474	0.000621928	0.0876903	0.822953	0.692396	0.905649	0.822947	0.692388	0.905644	Above	0.138159	Bacteria	Actinobacteria	Actinobacteria	Micrococcales	Microbacteriaceae	Microbacterium
438	0.000602057	0.166667	0.101047	0.0434032	0.217816	1	0.9259	1	1	0.9259	1	Neutral	0.0656197	Bacteria	Proteobacteria	Gammaproteobacteria	Betaproteobacteriales	Burkholderiaceae	Acidovorax
439	3.28164e-06	0.0208333	0.00057935	4.13436e-06	0.0751688	0.12212	0.0566966	0.243545	0.12212	0.0566965	0.243545	Neutral	0.020254	Bacteria	Proteobacteria	Gammaproteobacteria	Betaproteobacteriales	Burkholderiaceae	NA
440	2.18592e-05	0.0625	0.003853	0.000169561	0.0810655	0.580033	0.43962	0.708585	0.580029	0.439616	0.708582	Neutral	0.058647	Bacteria	Bacteroidetes	Bacteroidia	Bacteroidales	Dysgonomonadaceae	Dysgonomonas
441	1.11224e-06	0.0208333	0.000196394	4.79598e-07	0.0744633	0.0431835	0.012168	0.141899	0.0431835	0.012168	0.141899	Neutral	0.0206369	Bacteria	Proteobacteria	Gammaproteobacteria	Enterobacteriales	Enterobacteriaceae	Salmonella
442	8.72934e-05	0.0625	0.0153014	0.00216193	0.100273	0.968719	0.875235	0.992738	0.968714	0.875228	0.992737	Neutral	0.0471986	Bacteria	Firmicutes	Erysipelotrichia	Erysipelotrichales	Erysipelotrichaceae	Erysipelothrix
443	6.51064e-06	0.0208333	0.00114909	1.60417e-05	0.076212	0.227715	0.131967	0.363816	0.227714	0.131967	0.363815	Neutral	0.0196842	Bacteria	Bacteroidetes	Bacteroidia	Bacteroidales	Tannerellaceae	NA
446	0.000247998	0.3125	0.042883	0.0120352	0.141476	0.999947	0.925802	1	0.999947	0.925802	1	Above	0.269617	Bacteria	Bacteroidetes	Bacteroidia	Cytophagales	Spirosomaceae	Dyadobacter
447	2.96262e-05	0.104167	0.00521859	0.000302122	0.0834618	0.691444	0.550725	0.80379	0.691438	0.55072	0.803786	Above	0.0989481	Bacteria	Proteobacteria	Deltaproteobacteria	Bdellovibrionales	Bacteriovoracaceae	Bacteriovorax
448	3.67696e-05	0.104167	0.00647296	0.000453028	0.0856337	0.767619	0.631121	0.864456	0.767613	0.631115	0.864451	Above	0.0976937	Bacteria	Proteobacteria	Gammaproteobacteria	Betaproteobacteriales	Burkholderiaceae	Comamonas
452	0.000185494	0.0625	0.0322451	0.00762946	0.126182	0.999366	0.92473	0.999995	0.999365	0.924729	0.999995	Neutral	0.0302549	Bacteria	Proteobacteria	Gammaproteobacteria	Enterobacteriales	Enterobacteriaceae	Enterobacter
453	0.00061082	0.104167	0.102442	0.044259	0.219544	1	0.9259	1	1	0.9259	1	Neutral	0.00172434	Bacteria	Proteobacteria	Gammaproteobacteria	Enterobacteriales	Enterobacteriaceae	Pectobacterium
454	8.78039e-05	0.0416667	0.0153902	0.002184	0.100416	0.969346	0.876161	0.992975	0.969342	0.876154	0.992973	Neutral	0.0262764	Bacteria	Proteobacteria	Gammaproteobacteria	Pseudomonadales	Pseudomonadaceae	Pseudomonas
456	0.000958095	0.0833333	0.156092	0.0795439	0.283607	1	0.9259	1	1	0.9259	1	Neutral	-0.0727583	Bacteria	Proteobacteria	Gammaproteobacteria	Pseudomonadales	Pseudomonadaceae	Pseudomonas
457	2.52252e-05	0.0416667	0.00444503	0.000222805	0.0821086	0.632553	0.491127	0.754334	0.632548	0.491122	0.75433	Neutral	0.0372216	Bacteria	Proteobacteria	Gammaproteobacteria	Enterobacteriales	Enterobacteriaceae	Pantoea
458	4.32047e-05	0.104167	0.00760163	0.000611003	0.0875658	0.819998	0.68905	0.903522	0.819991	0.689043	0.903517	Above	0.096565	Bacteria	Proteobacteria	Gammaproteobacteria	Betaproteobacteriales	Burkholderiaceae	Lampropedia
459	0.00022023	0.25	0.0381709	0.0100097	0.134775	0.99984	0.925604	1	0.99984	0.925604	1	Above	0.211829	Bacteria	Proteobacteria	Alphaproteobacteria	Rhodobacterales	Rhodobacteraceae	Paracoccus
460	0.000265203	0.229167	0.0457913	0.0133381	0.145558	0.999973	0.92585	1	0.999973	0.92585	1	Above	0.183375	Bacteria	Bacteroidetes	Bacteroidia	Flavobacteriales	Flavobacteriaceae	NA
461	0.000232026	0.104167	0.0401754	0.0108578	0.137639	0.9999	0.925715	1	0.9999	0.925715	1	Neutral	0.0639913	Bacteria	Bacteroidetes	Bacteroidia	Flavobacteriales	Flavobacteriaceae	Flavobacterium
462	0.000217911	0.166667	0.0377764	0.00984514	0.134209	0.999825	0.925576	1	0.999825	0.925576	1	Above	0.12889	Bacteria	Proteobacteria	Gammaproteobacteria	Pseudomonadales	Moraxellaceae	Acinetobacter
463	0.000468065	0.1875	0.0794476	0.03067	0.190551	1	0.9259	1	1	0.9259	1	Neutral	0.108052	Bacteria	Firmicutes	Bacilli	Lactobacillales	Lactobacillaceae	Lactobacillus
464	3.72046e-06	0.0208333	0.000656796	5.30354e-06	0.0753111	0.137277	0.0666959	0.261614	0.137277	0.0666957	0.261613	Neutral	0.0201765	Bacteria	Verrucomicrobia	Verrucomicrobiae	Verrucomicrobiales	DEV007	NA
465	7.05705e-05	0.166667	0.0123877	0.00148697	0.0955527	0.939249	0.833985	0.979416	0.939243	0.833977	0.979413	Above	0.154279	Bacteria	Proteobacteria	Gammaproteobacteria	Betaproteobacteriales	Burkholderiaceae	Comamonas
466	0.00065318	0.104167	0.109158	0.0484289	0.227811	1	0.9259	1	1	0.9259	1	Neutral	-0.00499183	Bacteria	Firmicutes	Bacilli	Bacillales	Paenibacillaceae	Saccharibacillus
467	3.93529e-05	0.104167	0.00692621	0.000514021	0.0864121	0.790265	0.655865	0.881647	0.790258	0.655858	0.881643	Above	0.0972405	Bacteria	Proteobacteria	Alphaproteobacteria	Rhizobiales	Devosiaceae	Devosia
468	0.00110608	0.25	0.178001	0.0950368	0.308685	1	0.9259	1	1	0.9259	1	Neutral	0.0719993	Bacteria	Proteobacteria	Gammaproteobacteria	Betaproteobacteriales	Rhodocyclaceae	Azoarcus
472	9.18436e-05	0.1875	0.0160928	0.00236153	0.101539	0.973888	0.882938	0.994607	0.973883	0.882932	0.994605	Above	0.171407	Bacteria	Proteobacteria	Alphaproteobacteria	Rhizobiales	Kaistiaceae	Kaistia
473	0.000291055	0.104167	0.0501453	0.0153575	0.151602	0.99999	0.925882	1	0.99999	0.925882	1	Neutral	0.0540213	Bacteria	Proteobacteria	Gammaproteobacteria	Pseudomonadales	Moraxellaceae	Acinetobacter
475	0.000344573	0.291667	0.0590982	0.0197429	0.163795	0.999999	0.925898	1	0.999999	0.925898	1	Above	0.232568	Bacteria	Proteobacteria	Gammaproteobacteria	Betaproteobacteriales	Burkholderiaceae	Lampropedia
477	0.000122936	0.0833333	0.021484	0.00388511	0.109999	0.992399	0.912435	0.999389	0.992397	0.912432	0.999389	Neutral	0.0618494	Bacteria	Bacteroidetes	Bacteroidia	Flavobacteriales	Crocinitomicaceae	Fluviicola
478	2.84311e-05	0.0625	0.00500859	0.000279523	0.0830955	0.676456	0.535362	0.791399	0.676451	0.535356	0.791395	Neutral	0.0574914	Bacteria	Proteobacteria	Alphaproteobacteria	Rhizobiales	Rhizobiaceae	NA
479	0.000368907	0.166667	0.063142	0.0218159	0.169211	1	0.925899	1	1	0.925899	1	Neutral	0.103525	Bacteria	Firmicutes	Clostridia	Clostridiales	Family_XI	Peptoniphilus
480	6.72003e-05	0.0416667	0.0117995	0.00136287	0.0945875	0.930554	0.82245	0.97485	0.930548	0.822441	0.974847	Neutral	0.0298672	Bacteria	Proteobacteria	Gammaproteobacteria	Enterobacteriales	Enterobacteriaceae	Pantoea
483	0.00137339	0.0625	0.216192	0.12321	0.351235	1	0.9259	1	1	0.9259	1	Below	-0.153692	Bacteria	Proteobacteria	Gammaproteobacteria	Enterobacteriales	Enterobacteriaceae	Kluyvera
484	9.58564e-05	0.0833333	0.0167902	0.00254284	0.102649	0.977733	0.888793	0.995872	0.977728	0.888787	0.99587	Neutral	0.0665431	Bacteria	Fibrobacteres	Fibrobacteria	Fibrobacterales	Fibrobacteraceae	Fibrobacter
485	9.34203e-05	0.0833333	0.0163669	0.00243219	0.101976	0.975472	0.885337	0.995142	0.975468	0.88533	0.99514	Neutral	0.0669665	Bacteria	Actinobacteria	Actinobacteria	Propionibacteriales	Propionibacteriaceae	Cutibacterium
487	0.00102522	0.166667	0.166098	0.0865534	0.295127	1	0.9259	1	1	0.9259	1	Neutral	0.000568642	Bacteria	Proteobacteria	Gammaproteobacteria	Xanthomonadales	Xanthomonadaceae	Stenotrophomonas
488	0.000994633	0.0833333	0.161553	0.0833552	0.289909	1	0.9259	1	1	0.9259	1	Below	-0.0782196	Bacteria	Bacteroidetes	Bacteroidia	Flavobacteriales	Weeksellaceae	Chryseobacterium
490	2.68925e-05	0.0625	0.00473816	0.000251585	0.0826227	0.656082	0.514695	0.774338	0.656077	0.51469	0.774333	Neutral	0.0577618	Bacteria	Verrucomicrobia	Verrucomicrobiae	Opitutales	Puniceicoccaceae	Cerasicoccus
491	0.000249808	0.3125	0.0431893	0.0121706	0.141908	0.999951	0.925808	1	0.999951	0.925808	1	Above	0.269311	Bacteria	Firmicutes	Bacilli	Bacillales	Bacillaceae	Alteribacillus
492	0.000605026	0.333333	0.10152	0.0436929	0.218402	1	0.9259	1	1	0.9259	1	Above	0.231813	Bacteria	Proteobacteria	Alphaproteobacteria	Sphingomonadales	Sphingomonadaceae	Sphingopyxis
493	0.000500405	0.166667	0.0847061	0.0336744	0.197284	1	0.9259	1	1	0.9259	1	Neutral	0.0819606	Bacteria	Bacteroidetes	Bacteroidia	Sphingobacteriales	Sphingobacteriaceae	Sphingobacterium
494	0.000229678	0.145833	0.0397766	0.0106875	0.137071	0.99989	0.925697	1	0.99989	0.925696	1	Above	0.106057	Bacteria	Bacteroidetes	Bacteroidia	Bacteroidales	Bacteroidaceae	Bacteroides
495	0.000379634	0.125	0.0649193	0.0227436	0.171574	1	0.925899	1	1	0.925899	1	Neutral	0.0600807	Bacteria	Proteobacteria	Alphaproteobacteria	Sphingomonadales	Sphingomonadaceae	Novosphingobium
496	7.97407e-05	0.0416667	0.0139865	0.00184531	0.098155	0.957784	0.859466	0.988258	0.957779	0.859459	0.988256	Neutral	0.0276802	Bacteria	Bacteroidetes	Bacteroidia	Flavobacteriales	Flavobacteriaceae	Myroides
497	0.000211632	0.375	0.0367074	0.0094036	0.132671	0.999775	0.925484	0.999999	0.999775	0.925484	0.999999	Above	0.338293	Bacteria	Actinobacteria	Actinobacteria	Pseudonocardiales	Pseudonocardiaceae	Mzabimyces
498	0.000187617	0.0833333	0.0326083	0.00776951	0.126715	0.999417	0.924824	0.999996	0.999416	0.924823	0.999996	Neutral	0.050725	Bacteria	Bacteroidetes	Bacteroidia	Flavobacteriales	Crocinitomicaceae	Fluviicola
499	0.000887757	0.0208333	0.145481	0.0722426	0.27126	1	0.9259	1	1	0.9259	1	Below	-0.124648	Bacteria	Firmicutes	Bacilli	Bacillales	Staphylococcaceae	S31
500	0.000529763	0.125	0.0894546	0.0364428	0.203309	1	0.9259	1	1	0.9259	1	Neutral	0.0355454	Bacteria	Bacteroidetes	Bacteroidia	Sphingobacteriales	Sphingobacteriaceae	Sphingobacterium
501	0.000127778	0.104167	0.022321	0.00414513	0.111289	0.993728	0.914713	0.999573	0.993726	0.914709	0.999573	Neutral	0.0818457	Bacteria	Proteobacteria	Gammaproteobacteria	Pseudomonadales	Moraxellaceae	Enhydrobacter
503	5.72134e-05	0.0833333	0.0100544	0.00102074	0.0916981	0.896771	0.779484	0.955257	0.896764	0.779475	0.955253	Neutral	0.0732789	Bacteria	Planctomycetes	Planctomycetacia	Pirellulales	Pirellulaceae	Pirellula
504	0.000153569	0.229167	0.0267678	0.00561988	0.118049	0.997747	0.921788	0.99994	0.997746	0.921786	0.99994	Above	0.202399	Bacteria	Proteobacteria	Alphaproteobacteria	Rhodospirillales	NA	NA
505	0.000841514	0.166667	0.138436	0.067474	0.262982	1	0.9259	1	1	0.9259	1	Neutral	0.0282306	Bacteria	Bacteroidetes	Bacteroidia	Sphingobacteriales	Sphingobacteriaceae	Sphingobacterium
507	9.91512e-05	0.208333	0.0173625	0.00269531	0.103557	0.980462	0.893024	0.996696	0.980458	0.893018	0.996695	Above	0.190971	Bacteria	Proteobacteria	Gammaproteobacteria	Enterobacteriales	Enterobacteriaceae	Buttiauxella
509	0.000237051	0.1875	0.041028	0.0112247	0.138851	0.999918	0.925748	1	0.999918	0.925748	1	Above	0.146472	Bacteria	Actinobacteria	Rubrobacteria	Rubrobacterales	Rubrobacteriaceae	Rubrobacter
511	9.04714e-05	0.0625	0.0158542	0.00230065	0.101158	0.972426	0.880741	0.994097	0.972421	0.880735	0.994095	Neutral	0.0466458	Bacteria	Proteobacteria	Gammaproteobacteria	Enterobacteriales	Enterobacteriaceae	Kluyvera
513	4.96464e-05	0.145833	0.00873025	0.000788679	0.0894781	0.860608	0.735891	0.931883	0.860601	0.735883	0.931878	Above	0.137103	Bacteria	Proteobacteria	Gammaproteobacteria	Betaproteobacteriales	Burkholderiaceae	Comamonas
514	2.47532e-05	0.104167	0.00436203	0.000214943	0.0819628	0.625604	0.484226	0.748367	0.625599	0.484222	0.748363	Above	0.0998046	Bacteria	Bacteroidetes	Bacteroidia	Bacteroidales	Dysgonomonadaceae	Dysgonomonas
515	0.000389363	0.166667	0.0665285	0.0235921	0.173706	1	0.9259	1	1	0.9259	1	Neutral	0.100138	Bacteria	Bacteroidetes	Bacteroidia	Sphingobacteriales	Sphingobacteriaceae	Sphingobacterium
516	3.22562e-05	0.0416667	0.00568059	0.000354572	0.0842649	0.722028	0.58252	0.828632	0.722023	0.582514	0.828628	Neutral	0.0359861	Bacteria	Bacteroidetes	Bacteroidia	Flavobacteriales	Weeksellaceae	Chryseobacterium
518	0.000110238	0.208333	0.0192858	0.00323112	0.106582	0.987418	0.90413	0.998471	0.987415	0.904125	0.99847	Above	0.189048	Bacteria	Proteobacteria	Gammaproteobacteria	Enterobacteriales	Enterobacteriaceae	Kluyvera
519	0.000649958	0.354167	0.108649	0.0481099	0.227187	1	0.9259	1	1	0.9259	1	Above	0.245517	Bacteria	Actinobacteria	Actinobacteria	Micrococcales	Micrococcaceae	Arthrobacter
520	0.000659414	0.208333	0.110143	0.0490468	0.229016	1	0.9259	1	1	0.9259	1	Neutral	0.0981906	Bacteria	Proteobacteria	Deltaproteobacteria	Bdellovibrionales	Bacteriovoracaceae	Bacteriovorax
522	3.80172e-05	0.0625	0.00669187	0.00048207	0.0860101	0.778845	0.643334	0.873032	0.778839	0.643327	0.873027	Neutral	0.0558081	Bacteria	Proteobacteria	Gammaproteobacteria	Pseudomonadales	Moraxellaceae	Acinetobacter
523	0.000527102	0.208333	0.0890252	0.0361904	0.202767	1	0.9259	1	1	0.9259	1	Above	0.119308	Bacteria	Bacteroidetes	Bacteroidia	Cytophagales	Spirosomaceae	Dyadobacter
525	0.000199869	0.104167	0.0347017	0.00859202	0.129769	0.999641	0.925237	0.999998	0.999641	0.925237	0.999998	Neutral	0.069465	Bacteria	Bacteroidetes	Bacteroidia	Flavobacteriales	Weeksellaceae	Chishuiella
526	8.14066e-05	0.145833	0.0142767	0.00191352	0.0986241	0.960485	0.863302	0.989424	0.96048	0.863295	0.989422	Above	0.131557	Bacteria	Bacteroidetes	Bacteroidia	Flavobacteriales	NA	NA
527	9.20032e-05	0.0833333	0.0161205	0.00236864	0.101583	0.974053	0.883187	0.994663	0.974048	0.88318	0.994662	Neutral	0.0672128	Bacteria	Proteobacteria	Gammaproteobacteria	Enterobacteriales	Enterobacteriaceae	Pantoea
528	1.85608e-05	0.0416667	0.00327252	0.000123891	0.0800363	0.521292	0.383722	0.655707	0.521289	0.383719	0.655704	Neutral	0.0383941	Bacteria	Bacteroidetes	Bacteroidia	Flavobacteriales	Flavobacteriaceae	NA
529	0.000291745	0.208333	0.0502614	0.0154124	0.151762	0.999991	0.925883	1	0.999991	0.925883	1	Above	0.158072	Bacteria	Firmicutes	Clostridia	Clostridiales	Family_XI	Finegoldia
531	0.000525222	0.25	0.0887217	0.0360122	0.202383	1	0.9259	1	1	0.9259	1	Above	0.161278	Bacteria	Proteobacteria	Gammaproteobacteria	Betaproteobacteriales	Burkholderiaceae	Pseudorhodoferax
533	3.29751e-05	0.145833	0.00580685	0.000369549	0.0844837	0.729848	0.59075	0.834884	0.729843	0.590743	0.834879	Above	0.140026	Bacteria	Bacteroidetes	Bacteroidia	Bacteroidales	Dysgonomonadaceae	Dysgonomonas
534	0.000159735	0.1875	0.0278279	0.00599313	0.119639	0.998236	0.922671	0.999963	0.998235	0.922669	0.999963	Above	0.159672	Bacteria	Firmicutes	Clostridia	Clostridiales	Lachnospiraceae	Lachnoclostridium_5
535	0.000787183	0.229167	0.130087	0.0619105	0.253084	1	0.9259	1	1	0.9259	1	Neutral	0.0990801	Bacteria	Bacteroidetes	Bacteroidia	Chitinophagales	Chitinophagaceae	Taibaiella
536	2.63964e-05	0.0625	0.00465095	0.000242858	0.0824699	0.649243	0.507812	0.768556	0.649238	0.507807	0.768552	Neutral	0.0578491	Bacteria	Proteobacteria	Alphaproteobacteria	Rhodobacterales	Rhodobacteraceae	Gemmobacter
538	0.000538386	0.208333	0.0908449	0.0372628	0.205064	1	0.9259	1	1	0.9259	1	Above	0.117488	Bacteria	Actinobacteria	Actinobacteria	Micrococcales	Beutenbergiaceae	NA
539	0.000420987	0.104167	0.0717405	0.0263924	0.180557	1	0.9259	1	1	0.9259	1	Neutral	0.0324262	Bacteria	Proteobacteria	Gammaproteobacteria	Enterobacteriales	Enterobacteriaceae	Citrobacter
540	0.000581648	0.104167	0.0977889	0.0414194	0.213766	1	0.9259	1	1	0.9259	1	Neutral	0.00637775	Bacteria	Proteobacteria	Alphaproteobacteria	Rhodobacterales	Rhodobacteraceae	NA
542	2.1173e-05	0.0416667	0.00373226	0.00015952	0.080852	0.568438	0.428445	0.698287	0.568434	0.428442	0.698284	Neutral	0.0379344	Bacteria	Tenericutes	Mollicutes	Acholeplasmatales	Acholeplasmataceae	Acholeplasma
543	0.000828737	0.145833	0.13648	0.0661616	0.260671	1	0.9259	1	1	0.9259	1	Neutral	0.00935382	Bacteria	Bacteroidetes	Bacteroidia	Flavobacteriales	Crocinitomicaceae	Fluviicola
544	0.000255515	0.229167	0.0441547	0.0126002	0.143266	0.999961	0.925827	1	0.999961	0.925827	1	Above	0.185012	Bacteria	Proteobacteria	Alphaproteobacteria	Sphingomonadales	Sphingomonadaceae	Sphingobium
545	0.000803983	0.145833	0.132677	0.0636258	0.256165	1	0.9259	1	1	0.9259	1	Neutral	0.0131567	Bacteria	Proteobacteria	Gammaproteobacteria	Pseudomonadales	Pseudomonadaceae	Pseudomonas
546	0.000118475	0.25	0.0207123	0.00365067	0.108804	0.990927	0.909945	0.999154	0.990924	0.90994	0.999153	Above	0.229288	Bacteria	Bacteroidetes	Bacteroidia	Sphingobacteriales	Sphingobacteriaceae	Sphingobacterium
547	0.000121972	0.1875	0.0213173	0.00383406	0.109742	0.992103	0.911932	0.999344	0.9921	0.911928	0.999344	Above	0.166183	Bacteria	Bacteroidetes	Bacteroidia	Chitinophagales	Chitinophagaceae	Taibaiella
549	2.52984e-05	0.104167	0.0044579	0.000224035	0.0821312	0.633619	0.492188	0.755248	0.633614	0.492183	0.755244	Above	0.0997088	Bacteria	Proteobacteria	Alphaproteobacteria	Acetobacterales	Acetobacteraceae	Acetobacter
550	0.000449931	0.0833333	0.0764862	0.029008	0.186729	1	0.9259	1	1	0.9259	1	Neutral	0.00684715	Bacteria	Proteobacteria	Gammaproteobacteria	Betaproteobacteriales	Burkholderiaceae	Acidovorax
551	7.64404e-05	0.125	0.0134114	0.00171295	0.0972224	0.951875	0.851193	0.98559	0.95187	0.851185	0.985587	Above	0.111589	Bacteria	Proteobacteria	Gammaproteobacteria	Betaproteobacteriales	Burkholderiaceae	Delftia
552	1.88489e-05	0.0833333	0.00332324	0.000127618	0.0801265	0.526736	0.388828	0.660681	0.526732	0.388825	0.660678	Above	0.0800101	Bacteria	Proteobacteria	Gammaproteobacteria	Enterobacteriales	Enterobacteriaceae	Citrobacter
553	7.63035e-06	0.0833333	0.00134659	2.19262e-05	0.0765718	0.261284	0.158079	0.399867	0.261284	0.158079	0.399866	Above	0.0819867	Bacteria	Proteobacteria	Gammaproteobacteria	Enterobacteriales	Enterobacteriaceae	Klebsiella
554	2.85601e-05	0.0625	0.00503125	0.000281924	0.0831351	0.678107	0.537048	0.792771	0.678102	0.537043	0.792767	Neutral	0.0574687	Bacteria	Bacteroidetes	Bacteroidia	Flavobacteriales	Weeksellaceae	Empedobacter
555	0.00018212	0.354167	0.0316676	0.00740843	0.125334	0.999275	0.924563	0.999994	0.999274	0.924562	0.999994	Above	0.322499	Bacteria	Firmicutes	Bacilli	Bacillales	Paenibacillaceae	Paenibacillus
556	0.000852651	0.0625	0.140138	0.0686198	0.264988	1	0.9259	1	1	0.9259	1	Below	-0.0776379	Bacteria	Proteobacteria	Gammaproteobacteria	Pseudomonadales	Moraxellaceae	Acinetobacter
557	2.5263e-05	0.0625	0.00445168	0.00022344	0.0821203	0.633104	0.491676	0.754807	0.6331	0.491671	0.754803	Neutral	0.0580483	Bacteria	Proteobacteria	Gammaproteobacteria	Betaproteobacteriales	Burkholderiaceae	Achromobacter
558	2.17021e-06	0.0208333	0.000383172	1.81721e-06	0.0748079	0.0825285	0.0324222	0.194504	0.0825284	0.0324222	0.194504	Neutral	0.0204502	Bacteria	Bacteroidetes	Bacteroidia	Cytophagales	Cytophagaceae	Cytophaga
559	1.25881e-06	0.0208333	0.000222272	6.13923e-07	0.0745111	0.0487335	0.014694	0.149651	0.0487335	0.014694	0.149651	Neutral	0.0206111	Bacteria	Proteobacteria	Gammaproteobacteria	Xanthomonadales	Xanthomonadaceae	Stenotrophomonas
561	9.31164e-06	0.0833333	0.00164306	3.2416e-05	0.0771103	0.30897	0.19655	0.4497	0.308968	0.196549	0.449699	Above	0.0816903	Bacteria	Proteobacteria	Gammaproteobacteria	Enterobacteriales	Enterobacteriaceae	Kosakonia
564	0.00011391	0.104167	0.019922	0.00341598	0.107576	0.989125	0.906938	0.998823	0.989122	0.906933	0.998823	Neutral	0.0842447	Bacteria	Bacteroidetes	Bacteroidia	Chitinophagales	Chitinophagaceae	NA
565	0.00026614	0.1875	0.0459495	0.01341	0.145779	0.999974	0.925852	1	0.999974	0.925852	1	Above	0.14155	Bacteria	Proteobacteria	Alphaproteobacteria	Rhizobiales	Devosiaceae	Devosia
566	8.47124e-06	0.0625	0.00149488	2.69265e-05	0.0768414	0.285531	0.177451	0.425396	0.28553	0.17745	0.425395	Neutral	0.0610051	Bacteria	Patescibacteria	Saccharimonadia	Saccharimonadales	NA	NA
567	9.26011e-05	0.125	0.0162245	0.00239538	0.101749	0.974661	0.884107	0.99487	0.974657	0.8841	0.994869	Above	0.108776	Bacteria	Bacteroidetes	Bacteroidia	Chitinophagales	Chitinophagaceae	Taibaiella
568	1.46553e-05	0.0208333	0.00258478	7.84948e-05	0.0788081	0.441029	0.310171	0.580626	0.441026	0.310169	0.580624	Neutral	0.0182486	Bacteria	Proteobacteria	Gammaproteobacteria	Xanthomonadales	Xanthomonadaceae	Stenotrophomonas
569	0.000585532	0.1875	0.0984098	0.0417959	0.214539	1	0.9259	1	1	0.9259	1	Neutral	0.0890902	Bacteria	Bacteroidetes	Bacteroidia	Bacteroidales	Dysgonomonadaceae	Dysgonomonas
570	0.000681053	0.125	0.113551	0.0511996	0.233175	1	0.9259	1	1	0.9259	1	Neutral	0.0114488	Bacteria	Proteobacteria	Alphaproteobacteria	Rhodobacterales	Rhodobacteraceae	Gemmobacter
571	0.000419409	0.104167	0.0714811	0.0262512	0.180218	1	0.9259	1	1	0.9259	1	Neutral	0.0326856	Bacteria	Tenericutes	Mollicutes	Acholeplasmatales	Acholeplasmataceae	Acholeplasma
572	0.000487457	0.145833	0.0826042	0.0324656	0.194601	1	0.9259	1	1	0.9259	1	Neutral	0.0632291	Bacteria	Firmicutes	Bacilli	Lactobacillales	NA	NA
574	0.000212324	0.125	0.0368254	0.00945203	0.132841	0.999781	0.925495	0.999999	0.999781	0.925495	0.999999	Neutral	0.0881746	Bacteria	Proteobacteria	Gammaproteobacteria	Alteromonadales	Alteromonadaceae	Rheinheimera
577	0.000734251	0.166667	0.121877	0.0565393	0.243253	1	0.9259	1	1	0.9259	1	Neutral	0.0447895	Bacteria	Bacteroidetes	Bacteroidia	Cytophagales	Spirosomaceae	Persicitalea
578	1.10239e-05	0.0625	0.00194491	4.51007e-05	0.0776566	0.354371	0.23451	0.495814	0.354369	0.234508	0.495812	Neutral	0.0605551	Bacteria	Proteobacteria	Gammaproteobacteria	Pseudomonadales	Moraxellaceae	Acinetobacter
580	0.000199619	0.1875	0.0346591	0.00857503	0.129707	0.999638	0.925231	0.999998	0.999638	0.92523	0.999998	Above	0.152841	Bacteria	Proteobacteria	Gammaproteobacteria	Pseudomonadales	Pseudomonadaceae	Pseudomonas
581	2.14055e-05	0.0625	0.00377317	0.000162891	0.0809244	0.572402	0.432258	0.701816	0.572398	0.432254	0.701813	Neutral	0.0587268	Bacteria	Proteobacteria	Gammaproteobacteria	Betaproteobacteriales	Burkholderiaceae	Verticia
582	0.000336278	0.125	0.0577159	0.0190469	0.161932	0.999998	0.925897	1	0.999998	0.925897	1	Neutral	0.0672841	Bacteria	Verrucomicrobia	Verrucomicrobiae	Verrucomicrobiales	Rubritaleaceae	Luteolibacter
583	0.000153089	0.166667	0.0266853	0.00559116	0.117925	0.997704	0.92171	0.999938	0.997703	0.921708	0.999938	Above	0.139981	Bacteria	Bacteroidetes	Bacteroidia	Flavobacteriales	Flavobacteriaceae	Flavobacterium
584	0.000589187	0.104167	0.0989938	0.0421506	0.215266	1	0.9259	1	1	0.9259	1	Neutral	0.00517286	Bacteria	Firmicutes	Clostridia	Clostridiales	Family_XI	Ezakiella
585	0.000711814	0.0833333	0.118375	0.0542795	0.239027	1	0.9259	1	1	0.9259	1	Neutral	-0.0350415	Bacteria	Bacteroidetes	Bacteroidia	Chitinophagales	Chitinophagaceae	Taibaiella
588	0.000444488	0.145833	0.0755955	0.0285125	0.185575	1	0.9259	1	1	0.9259	1	Neutral	0.0702379	Bacteria	Proteobacteria	Gammaproteobacteria	Pseudomonadales	Moraxellaceae	Acinetobacter
589	0.000296007	0.125	0.0509772	0.0157522	0.152747	0.999992	0.925885	1	0.999992	0.925885	1	Neutral	0.0740228	Bacteria	Tenericutes	Mollicutes	Acholeplasmatales	Acholeplasmataceae	Acholeplasma
590	0.00012865	0.0833333	0.0224718	0.00419259	0.111521	0.993942	0.915081	0.9996	0.99394	0.915078	0.9996	Neutral	0.0608616	Bacteria	Proteobacteria	Alphaproteobacteria	Rhodobacterales	Rhodobacteraceae	Gemmobacter
593	0.000156246	0.0833333	0.0272282	0.005781	0.11874	0.997974	0.922197	0.999951	0.997973	0.922195	0.999951	Neutral	0.0561052	Bacteria	Firmicutes	Bacilli	Bacillales	Bacillaceae	Bacillus
595	7.10627e-05	0.125	0.0124736	0.00150544	0.0956932	0.940424	0.835563	0.980015	0.940418	0.835555	0.980012	Above	0.112526	Bacteria	Actinobacteria	Actinobacteria	Micrococcales	Microbacteriaceae	Leucobacter
596	0.000469625	0.208333	0.0797018	0.0308137	0.190878	1	0.9259	1	1	0.9259	1	Above	0.128631	Bacteria	Bacteroidetes	Bacteroidia	Flavobacteriales	Flavobacteriaceae	Flavobacterium
597	4.96573e-05	0.0625	0.00873215	0.000788994	0.0894813	0.860668	0.735962	0.931923	0.860661	0.735954	0.931919	Neutral	0.0537679	Bacteria	Proteobacteria	Gammaproteobacteria	Cellvibrionales	Cellvibrionaceae	Cellvibrio
598	0.000314795	0.291667	0.0541269	0.0172711	0.157061	0.999996	0.925893	1	0.999996	0.925893	1	Above	0.23754	Bacteria	Proteobacteria	Alphaproteobacteria	Caulobacterales	Caulobacteraceae	Brevundimonas
599	8.31693e-06	0.0416667	0.00146767	2.59719e-05	0.076792	0.281143	0.173915	0.420805	0.281142	0.173914	0.420804	Neutral	0.040199	Bacteria	Proteobacteria	Alphaproteobacteria	Rhizobiales	Beijerinckiaceae	Camelimonas
600	0.000344641	0.25	0.0591095	0.0197486	0.16381	0.999999	0.925898	1	0.999999	0.925898	1	Above	0.19089	Bacteria	Proteobacteria	Alphaproteobacteria	Rhodobacterales	Rhodobacteraceae	Paenirhodobacter
601	5.81774e-06	0.0208333	0.00102686	1.2848e-05	0.0759888	0.206182	0.115695	0.340213	0.206181	0.115695	0.340212	Neutral	0.0198065	Bacteria	Bacteroidetes	Bacteroidia	Sphingobacteriales	Sphingobacteriaceae	Sphingobacterium
602	0.000223666	0.145833	0.0387553	0.0102548	0.135612	0.999861	0.925642	1	0.99986	0.925642	1	Above	0.107078	Bacteria	Firmicutes	Bacilli	Lactobacillales	Enterococcaceae	Enterococcus
603	6.23524e-05	0.229167	0.0109527	0.0011919	0.0931905	0.915819	0.803384	0.966628	0.915812	0.803376	0.966625	Above	0.218214	Bacteria	Proteobacteria	Gammaproteobacteria	Betaproteobacteriales	Burkholderiaceae	Parapusillimonas
604	6.50065e-05	0.0625	0.0114164	0.00128438	0.0939566	0.924236	0.814206	0.971394	0.924229	0.814198	0.97139	Neutral	0.0510836	Bacteria	Firmicutes	Bacilli	Lactobacillales	Enterococcaceae	Enterococcus
606	0.000419538	0.125	0.0715022	0.0262627	0.180245	1	0.9259	1	1	0.9259	1	Neutral	0.0534978	Bacteria	Proteobacteria	Gammaproteobacteria	Betaproteobacteriales	Burkholderiaceae	Achromobacter
607	0.000135374	0.125	0.0236327	0.0045642	0.113299	0.995361	0.917551	0.999758	0.995359	0.917548	0.999758	Above	0.101367	Bacteria	Bacteroidetes	Bacteroidia	Chitinophagales	Saprospiraceae	NA
608	1.60483e-05	0.0208333	0.00283013	9.35821e-05	0.0792474	0.471094	0.33734	0.609132	0.471092	0.337338	0.60913	Neutral	0.0180032	Bacteria	Firmicutes	Bacilli	Lactobacillales	Enterococcaceae	Vagococcus
610	0.000146637	0.25	0.0255745	0.00520939	0.11625	0.997033	0.920509	0.999897	0.997032	0.920506	0.999897	Above	0.224426	Bacteria	Bacteroidetes	Bacteroidia	Chitinophagales	NA	NA
611	0.00012134	0.125	0.021208	0.0038007	0.109572	0.991902	0.911591	0.999313	0.9919	0.911587	0.999313	Above	0.103792	Bacteria	Bacteroidetes	Bacteroidia	Bacteroidales	Dysgonomonadaceae	Dysgonomonas
612	0.000746083	0.0833333	0.123719	0.0577353	0.245467	1	0.9259	1	1	0.9259	1	Neutral	-0.0403854	Bacteria	Proteobacteria	Gammaproteobacteria	Pseudomonadales	Pseudomonadaceae	Pseudomonas
613	0.000102452	0.208333	0.0179355	0.00285123	0.104462	0.982862	0.896798	0.997365	0.982858	0.896793	0.997364	Above	0.190398	Bacteria	Proteobacteria	Gammaproteobacteria	Betaproteobacteriales	Methylophilaceae	Methylobacillus
614	0.00012336	0.145833	0.0215573	0.00390767	0.110112	0.992526	0.912652	0.999408	0.992524	0.912648	0.999408	Above	0.124276	Bacteria	Proteobacteria	Alphaproteobacteria	Rhodobacterales	Rhodobacteraceae	Falsirhodobacter
615	0.00025943	0.208333	0.0448164	0.0128971	0.144194	0.999966	0.925837	1	0.999966	0.925837	1	Above	0.163517	Bacteria	Firmicutes	Negativicutes	Selenomonadales	Acidaminococcaceae	NA
617	0.000771172	0.145833	0.127611	0.0602803	0.25013	1	0.9259	1	1	0.9259	1	Neutral	0.0182221	Bacteria	Bacteroidetes	Bacteroidia	Cytophagales	Spirosomaceae	Persicitalea
618	0.00023477	0.0625	0.040641	0.0110577	0.138301	0.99991	0.925734	1	0.99991	0.925734	1	Neutral	0.021859	Bacteria	Bacteroidetes	Bacteroidia	Flavobacteriales	Flavobacteriaceae	Flavobacterium
619	0.000404769	0.125	0.069071	0.0249483	0.177058	1	0.9259	1	1	0.9259	1	Neutral	0.055929	Bacteria	Firmicutes	Bacilli	Bacillales	Paenibacillaceae	Saccharibacillus
620	0.000113461	0.166667	0.0198441	0.00339315	0.107454	0.988929	0.906613	0.998785	0.988926	0.906609	0.998784	Above	0.146823	Bacteria	Bacteroidetes	Bacteroidia	Sphingobacteriales	Sphingobacteriaceae	Sphingobacterium
621	1.46079e-05	0.0625	0.00257644	7.80039e-05	0.0787932	0.439977	0.30923	0.579621	0.439975	0.309227	0.579619	Neutral	0.0599236	Bacteria	Actinobacteria	Actinobacteria	Micrococcales	Microbacteriaceae	Microbacterium
622	2.40644e-05	0.145833	0.0042409	0.000203701	0.0817497	0.615228	0.473971	0.739407	0.615223	0.473967	0.739403	Above	0.141592	Bacteria	Proteobacteria	Alphaproteobacteria	Caulobacterales	Caulobacteraceae	Asticcacaulis
623	0.000107396	0.104167	0.0187931	0.00309053	0.105811	0.985916	0.901687	0.998132	0.985912	0.901681	0.998131	Neutral	0.0853735	Bacteria	Proteobacteria	Gammaproteobacteria	Enterobacteriales	Enterobacteriaceae	Pectobacterium
624	0.000253593	0.229167	0.0438296	0.012455	0.142809	0.999958	0.925821	1	0.999957	0.925821	1	Above	0.185337	Bacteria	Bacteroidetes	Bacteroidia	Flavobacteriales	Flavobacteriaceae	Flavobacterium
625	6.66105e-05	0.125	0.0116965	0.00134159	0.0944181	0.928909	0.820292	0.973961	0.928903	0.820284	0.973957	Above	0.113304	Bacteria	Proteobacteria	Gammaproteobacteria	Xanthomonadales	Xanthomonadaceae	Stenotrophomonas
626	4.15805e-05	0.0833333	0.00731688	0.000569241	0.0870803	0.808012	0.675571	0.894806	0.808006	0.675564	0.894801	Neutral	0.0760164	Bacteria	Proteobacteria	Gammaproteobacteria	Betaproteobacteriales	Burkholderiaceae	Verticia
628	0.000162407	0.0416667	0.028287	0.0061572	0.120325	0.998414	0.922992	0.99997	0.998413	0.922991	0.99997	Neutral	0.0133796	Bacteria	Bacteroidetes	Bacteroidia	Sphingobacteriales	Sphingobacteriaceae	Sphingobacterium
629	0.000719557	0.0833333	0.119585	0.0550581	0.240489	1	0.9259	1	1	0.9259	1	Neutral	-0.0362517	Bacteria	Firmicutes	Clostridia	Clostridiales	Lachnospiraceae	28-4
630	0.000237605	0.229167	0.0411219	0.0112654	0.138984	0.99992	0.925751	1	0.99992	0.925751	1	Above	0.188045	Bacteria	Actinobacteria	Actinobacteria	Corynebacteriales	Corynebacteriaceae	Corynebacterium_1
631	0.000588121	0.0625	0.0988234	0.0420471	0.215054	1	0.9259	1	1	0.9259	1	Neutral	-0.0363234	Bacteria	Proteobacteria	Alphaproteobacteria	Acetobacterales	Acetobacteraceae	Acetobacter
632	2.35098e-05	0.0625	0.00414336	0.000194848	0.081578	0.606664	0.465552	0.731969	0.60666	0.465548	0.731965	Neutral	0.0583566	Bacteria	Actinobacteria	Actinobacteria	Micrococcales	Microbacteriaceae	Leucobacter
635	2.08477e-05	0.104167	0.00367502	0.000154859	0.0807507	0.56283	0.423066	0.693282	0.562826	0.423063	0.693279	Above	0.100492	Bacteria	Proteobacteria	Gammaproteobacteria	Enterobacteriales	Enterobacteriaceae	NA
638	1.40699e-05	0.0416667	0.00248166	7.25268e-05	0.0786231	0.42789	0.298443	0.568023	0.427888	0.298441	0.568021	Neutral	0.039185	Bacteria	Firmicutes	Clostridia	Clostridiales	Clostridiaceae_1	Clostridium_sensu_stricto_1
639	0.000188678	0.270833	0.0327898	0.00783978	0.12698	0.999441	0.924868	0.999996	0.99944	0.924868	0.999996	Above	0.238044	Bacteria	Bacteroidetes	Bacteroidia	Sphingobacteriales	Sphingobacteriaceae	Sphingobacterium
640	0.000273342	0.208333	0.0471643	0.0139662	0.147473	0.999981	0.925864	1	0.999981	0.925864	1	Above	0.161169	Bacteria	Bacteroidetes	Bacteroidia	Chitinophagales	Chitinophagaceae	NA
641	9.2011e-06	0.0625	0.00162357	3.1666e-05	0.077075	0.305931	0.194054	0.446569	0.30593	0.194053	0.446568	Neutral	0.0608764	Bacteria	Proteobacteria	Deltaproteobacteria	Bdellovibrionales	Bacteriovoracaceae	Peredibacter
642	0.000233757	0.1875	0.0404691	0.0109838	0.138057	0.999907	0.925727	1	0.999907	0.925727	1	Above	0.147031	Bacteria	Tenericutes	Mollicutes	Acholeplasmatales	Acholeplasmataceae	Acholeplasma
643	2.28347e-05	0.0416667	0.0040246	0.000184312	0.0813686	0.595982	0.455105	0.722634	0.595978	0.455101	0.722631	Neutral	0.0376421	Bacteria	Proteobacteria	Alphaproteobacteria	Rhodobacterales	Rhodobacteraceae	Defluviimonas
644	7.2142e-06	0.0416667	0.00127319	1.96354e-05	0.0764382	0.248982	0.14841	0.386754	0.248981	0.14841	0.386754	Neutral	0.0403935	Bacteria	Firmicutes	Erysipelotrichia	Erysipelotrichales	Erysipelotrichaceae	ZOR0006
645	0.000276967	0.270833	0.0477751	0.0142483	0.148322	0.999983	0.925869	1	0.999983	0.925869	1	Above	0.223058	Bacteria	Proteobacteria	Gammaproteobacteria	Betaproteobacteriales	Burkholderiaceae	Lampropedia
647	0.000627096	0.125	0.105029	0.0458551	0.222737	1	0.9259	1	1	0.9259	1	Neutral	0.0199713	Bacteria	Bacteroidetes	Bacteroidia	Flavobacteriales	Weeksellaceae	Chishuiella
649	0.000247668	0.104167	0.0428272	0.0120105	0.141397	0.999946	0.9258	1	0.999946	0.9258	1	Neutral	0.0613395	Bacteria	Proteobacteria	Gammaproteobacteria	Pseudomonadales	Moraxellaceae	Acinetobacter
650	4.34497e-06	0.0208333	0.000767005	7.21335e-06	0.0755133	0.158398	0.0811491	0.286272	0.158398	0.0811489	0.286272	Neutral	0.0200663	Bacteria	Proteobacteria	Gammaproteobacteria	Betaproteobacteriales	Burkholderiaceae	Kerstersia
651	0.000604548	0.104167	0.101444	0.0436462	0.218308	1	0.9259	1	1	0.9259	1	Neutral	0.00272281	Bacteria	Bacteroidetes	Bacteroidia	Bacteroidales	Bacteroidaceae	Bacteroides
653	6.15067e-06	0.0208333	0.00108559	1.43395e-05	0.0760961	0.216602	0.12352	0.351684	0.216602	0.123519	0.351683	Neutral	0.0197477	Bacteria	Verrucomicrobia	Verrucomicrobiae	Opitutales	Puniceicoccaceae	Cerasicoccus
654	0.000507428	0.0416667	0.0858443	0.0343334	0.198733	1	0.9259	1	1	0.9259	1	Neutral	-0.0441776	Bacteria	Proteobacteria	Alphaproteobacteria	Sphingomonadales	Sphingomonadaceae	Sphingopyxis
655	2.46814e-05	0.0208333	0.0043494	0.000213759	0.0819406	0.624536	0.483168	0.747447	0.624531	0.483163	0.747444	Neutral	0.0164839	Bacteria	Bacteroidetes	Bacteroidia	Bacteroidales	Dysgonomonadaceae	Dysgonomonas
656	0.000337675	0.0833333	0.0579489	0.0191637	0.162246	0.999998	0.925897	1	0.999998	0.925897	1	Neutral	0.0253845	Bacteria	Bacteroidetes	Bacteroidia	Flavobacteriales	Weeksellaceae	Chryseobacterium
657	0.000293147	0.0833333	0.0504968	0.015524	0.152086	0.999991	0.925884	1	0.999991	0.925883	1	Neutral	0.0328365	Bacteria	Proteobacteria	Gammaproteobacteria	Betaproteobacteriales	Burkholderiaceae	Comamonas
658	0.000166777	0.229167	0.0290375	0.0064285	0.121443	0.998666	0.923452	0.999978	0.998666	0.92345	0.999978	Above	0.200129	Bacteria	Firmicutes	Bacilli	Lactobacillales	Streptococcaceae	Streptococcus
659	2.37946e-05	0.0625	0.00419344	0.000199372	0.0816662	0.611085	0.469893	0.735814	0.611081	0.469889	0.73581	Neutral	0.0583066	Bacteria	Bacteroidetes	Bacteroidia	Flavobacteriales	Flavobacteriaceae	Myroides
660	3.39604e-05	0.145833	0.00597984	0.000390512	0.0847831	0.740209	0.601718	0.8431	0.740203	0.601712	0.843095	Above	0.139853	Bacteria	Proteobacteria	Gammaproteobacteria	Pseudomonadales	Pseudomonadaceae	Pseudomonas
661	0.000446305	0.166667	0.075893	0.0286778	0.185961	1	0.9259	1	1	0.9259	1	Neutral	0.0907737	Bacteria	Proteobacteria	Deltaproteobacteria	Bdellovibrionales	Bacteriovoracaceae	Peredibacter
662	4.98283e-05	0.104167	0.00876209	0.000793966	0.0895318	0.86161	0.737073	0.932557	0.861604	0.737065	0.932553	Above	0.0954046	Bacteria	Proteobacteria	Gammaproteobacteria	Pseudomonadales	Pseudomonadaceae	Pseudomonas
663	0.000141975	0.0833333	0.0247713	0.00493901	0.115033	0.99643	0.919436	0.999854	0.996429	0.919433	0.999853	Neutral	0.0585621	Bacteria	Firmicutes	Clostridia	Clostridiales	Family_XI	Peptoniphilus
664	0.000329525	0.145833	0.0565892	0.0184845	0.160408	0.999998	0.925896	1	0.999998	0.925896	1	Neutral	0.0892441	Bacteria	Proteobacteria	Alphaproteobacteria	Rhodobacterales	Rhodobacteraceae	Gemmobacter
665	8.11444e-05	0.145833	0.014231	0.00190273	0.0985504	0.960072	0.862713	0.989248	0.960066	0.862705	0.989246	Above	0.131602	Bacteria	Proteobacteria	Gammaproteobacteria	Enterobacteriales	Enterobacteriaceae	NA
666	2.31957e-05	0.125	0.00408811	0.000189913	0.0814806	0.60173	0.460719	0.727665	0.601726	0.460715	0.727661	Above	0.120912	Bacteria	Proteobacteria	Gammaproteobacteria	Betaproteobacteriales	Burkholderiaceae	Verticia
667	0.000513083	0.0416667	0.0867596	0.0348654	0.199896	1	0.9259	1	1	0.9259	1	Neutral	-0.0450929	Bacteria	Proteobacteria	Gammaproteobacteria	Xanthomonadales	Rhodanobacteraceae	Dokdonella
668	3.62086e-05	0.104167	0.00637451	0.000440223	0.0854642	0.762387	0.625464	0.860424	0.762381	0.625457	0.860419	Above	0.0977922	Bacteria	Bacteroidetes	Bacteroidia	Cytophagales	Spirosomaceae	Leadbetterella
669	4.03517e-05	0.0416667	0.00710139	0.000538482	0.086712	0.798416	0.66488	0.887727	0.79841	0.664873	0.887722	Neutral	0.0345653	Bacteria	Proteobacteria	Gammaproteobacteria	Betaproteobacteriales	Burkholderiaceae	Bordetella
670	3.31108e-05	0.0208333	0.00583067	0.000372406	0.084525	0.731299	0.592281	0.836039	0.731294	0.592275	0.836034	Neutral	0.0150027	Bacteria	Proteobacteria	Gammaproteobacteria	Alteromonadales	NA	NA
671	0.000168313	0.166667	0.0293011	0.00652467	0.121835	0.998745	0.923595	0.999981	0.998744	0.923594	0.999981	Above	0.137366	Bacteria	Firmicutes	Clostridia	Clostridiales	Family_XI	Anaerococcus
672	6.97545e-06	0.0416667	0.00123108	1.83765e-05	0.0763615	0.241832	0.142843	0.379081	0.241831	0.142842	0.37908	Neutral	0.0404356	Bacteria	Bacteroidetes	Bacteroidia	Flavobacteriales	Weeksellaceae	Chryseobacterium
673	9.39713e-05	0.0625	0.0164626	0.00245706	0.102129	0.976002	0.886144	0.995317	0.975998	0.886138	0.995315	Neutral	0.0460374	Bacteria	Proteobacteria	Gammaproteobacteria	Xanthomonadales	Xanthomonadaceae	Stenotrophomonas
674	4.88802e-05	0.0416667	0.00859607	0.000766562	0.0892518	0.856304	0.730832	0.928972	0.856297	0.730824	0.928967	Neutral	0.0330706	Bacteria	Bacteroidetes	Bacteroidia	Bacteroidales	Dysgonomonadaceae	Dysgonomonas
676	7.10668e-05	0.145833	0.0124743	0.00150559	0.0956944	0.940434	0.835575	0.98002	0.940428	0.835567	0.980017	Above	0.133359	Bacteria	Bacteroidetes	Bacteroidia	Flavobacteriales	Flavobacteriaceae	Flavobacterium
679	0.000363329	0.0625	0.0622165	0.0213368	0.167976	0.999999	0.925899	1	0.999999	0.925899	1	Neutral	0.000283484	Bacteria	Bacteroidetes	Bacteroidia	Flavobacteriales	Weeksellaceae	Chryseobacterium
680	8.52642e-05	0.166667	0.0149483	0.00207503	0.0997063	0.966095	0.871391	0.991724	0.96609	0.871384	0.991722	Above	0.151718	Bacteria	Bacteroidetes	Bacteroidia	Cytophagales	Spirosomaceae	Leadbetterella
681	2.47521e-05	0.0833333	0.00436184	0.000214925	0.0819625	0.625588	0.48421	0.748353	0.625583	0.484206	0.748349	Above	0.0789715	Bacteria	Bacteroidetes	Bacteroidia	Flavobacteriales	NA	NA
682	0.000150029	0.0625	0.0261585	0.00540899	0.117131	0.997407	0.921177	0.999921	0.997406	0.921175	0.999921	Neutral	0.0363415	Bacteria	Proteobacteria	Gammaproteobacteria	Pseudomonadales	Pseudomonadaceae	Pseudomonas
684	1.94418e-05	0.104167	0.00342759	0.000135445	0.0803119	0.537742	0.399198	0.670692	0.537738	0.399195	0.670689	Above	0.100739	Bacteria	Proteobacteria	Alphaproteobacteria	Rhizobiales	Kaistiaceae	Kaistia
685	0.000404622	0.208333	0.0690469	0.0249354	0.177026	1	0.9259	1	1	0.9259	1	Above	0.139286	Bacteria	Bacteroidetes	Bacteroidia	Cytophagales	Spirosomaceae	Persicitalea
687	3.19688e-05	0.0833333	0.00563011	0.000348661	0.0841773	0.71884	0.579176	0.826071	0.718834	0.57917	0.826066	Neutral	0.0777032	Bacteria	Bacteroidetes	Bacteroidia	Flavobacteriales	Weeksellaceae	Cloacibacterium
688	0.000213866	0.104167	0.037088	0.0095601	0.13322	0.999794	0.925519	0.999999	0.999794	0.925519	0.999999	Neutral	0.0670787	Bacteria	Proteobacteria	Gammaproteobacteria	Enterobacteriales	Enterobacteriaceae	Klebsiella
690	0.000454062	0.125	0.0771615	0.0293851	0.187603	1	0.9259	1	1	0.9259	1	Neutral	0.0478385	Bacteria	Firmicutes	Negativicutes	Selenomonadales	Veillonellaceae	Zymophilus
694	0.000150482	0.125	0.0262366	0.00543587	0.117249	0.997453	0.92126	0.999924	0.997452	0.921258	0.999924	Above	0.0987634	Bacteria	Proteobacteria	Gammaproteobacteria	Betaproteobacteriales	Methylophilaceae	Methylophilus
698	8.50631e-05	0.104167	0.0149133	0.00206649	0.0996501	0.965823	0.870995	0.991617	0.965818	0.870988	0.991615	Above	0.0892534	Bacteria	Proteobacteria	Gammaproteobacteria	Enterobacteriales	Enterobacteriaceae	NA
699	0.000315779	0.0833333	0.0542915	0.0173516	0.157285	0.999996	0.925893	1	0.999996	0.925893	1	Neutral	0.0290419	Bacteria	Bacteroidetes	Bacteroidia	Flavobacteriales	Flavobacteriaceae	Flavobacterium
700	4.8881e-06	0.0208333	0.00086284	9.10737e-06	0.0756888	0.176345	0.093848	0.306809	0.176345	0.0938477	0.306808	Neutral	0.0199705	Bacteria	Verrucomicrobia	Verrucomicrobiae	Opitutales	Puniceicoccaceae	Cerasicoccus
702	0.00041459	0.291667	0.0706885	0.0258209	0.17918	1	0.9259	1	1	0.9259	1	Above	0.220978	Bacteria	Bacteroidetes	Bacteroidia	Bacteroidales	Bacteroidaceae	Bacteroides
705	3.01478e-05	0.125	0.00531024	0.00031223	0.0836214	0.697766	0.557248	0.808975	0.697761	0.557243	0.808971	Above	0.11969	Bacteria	Firmicutes	Clostridia	Clostridiales	Lachnospiraceae	Anaerosporobacter
706	0.000318299	0.0833333	0.0547131	0.017558	0.15786	0.999997	0.925894	1	0.999997	0.925894	1	Neutral	0.0286202	Bacteria	Bacteroidetes	Bacteroidia	Flavobacteriales	Flavobacteriaceae	Flavobacterium
708	0.000114624	0.0625	0.0200456	0.00345232	0.107768	0.989428	0.907441	0.998882	0.989426	0.907437	0.998881	Neutral	0.0424544	Bacteria	Proteobacteria	Gammaproteobacteria	Enterobacteriales	Enterobacteriaceae	Citrobacter
710	6.53415e-05	0.0833333	0.0114749	0.00129625	0.0940531	0.925236	0.815504	0.971948	0.92523	0.815496	0.971945	Neutral	0.0718584	Bacteria	Bacteroidetes	Bacteroidia	Flavobacteriales	Flavobacteriaceae	Flavobacterium
711	7.84783e-05	0.0625	0.0137665	0.00179424	0.0977988	0.955615	0.856411	0.987297	0.955609	0.856403	0.987294	Neutral	0.0487335	Bacteria	Proteobacteria	Alphaproteobacteria	Rhizobiales	Devosiaceae	Devosia
713	1.15745e-05	0.0208333	0.00204195	4.96018e-05	0.0778318	0.368326	0.246419	0.509747	0.368324	0.246417	0.509746	Neutral	0.0187914	Bacteria	Bacteroidetes	Bacteroidia	Flavobacteriales	Flavobacteriaceae	Myroides
714	9.02235e-06	0.0625	0.00159205	3.04711e-05	0.0770178	0.300989	0.190007	0.441465	0.300988	0.190006	0.441464	Neutral	0.0609079	Bacteria	Firmicutes	Clostridia	Clostridiales	Lachnospiraceae	Natranaerovirga
715	0.00020437	0.125	0.0354696	0.00890011	0.130883	0.9997	0.925346	0.999999	0.9997	0.925345	0.999999	Neutral	0.0895304	Bacteria	Proteobacteria	Gammaproteobacteria	Xanthomonadales	Rhodanobacteraceae	NA
716	2.79635e-05	0.0625	0.00492641	0.000270893	0.082952	0.670395	0.529188	0.786349	0.67039	0.529183	0.786345	Neutral	0.0575736	Bacteria	Bacteroidetes	Bacteroidia	Sphingobacteriales	Sphingobacteriaceae	Sphingobacterium
717	2.67888e-05	0.104167	0.00471993	0.000249749	0.0825907	0.654663	0.513265	0.773141	0.654658	0.51326	0.773136	Above	0.0994467	Bacteria	Bacteroidetes	Bacteroidia	Cytophagales	Cytophagaceae	Cytophaga
718	6.74895e-06	0.0208333	0.00119113	1.72195e-05	0.0762886	0.234985	0.137548	0.371697	0.234984	0.137548	0.371696	Neutral	0.0196422	Bacteria	Epsilonbacteraeota	Campylobacteria	Campylobacterales	Campylobacteraceae	Campylobacter
719	2.99168e-06	0.0208333	0.000528173	3.44051e-06	0.0750748	0.111959	0.0501913	0.231234	0.111959	0.0501912	0.231234	Neutral	0.0203052	Bacteria	Proteobacteria	Alphaproteobacteria	Rhizobiales	Rhizobiaceae	Allorhizobium-Neorhizobium-Pararhizobium-Rhizobium
720	0.000352287	0.104167	0.0603819	0.0203951	0.16552	0.999999	0.925898	1	0.999999	0.925898	1	Neutral	0.0437848	Bacteria	Actinobacteria	Actinobacteria	Frankiales	Nakamurellaceae	Nakamurella
721	3.47301e-06	0.0416667	0.000613125	4.62664e-06	0.0752309	0.128762	0.0610373	0.251505	0.128762	0.0610371	0.251505	Neutral	0.0410535	Bacteria	RsaHf231	NA	NA	NA	NA
722	1.79394e-05	0.0208333	0.00316314	0.00011603	0.0798416	0.509341	0.372564	0.644733	0.509337	0.372561	0.64473	Neutral	0.0176702	Bacteria	Proteobacteria	Gammaproteobacteria	Pseudomonadales	Moraxellaceae	Acinetobacter
723	8.06389e-06	0.0208333	0.00142304	2.44424e-05	0.0767109	0.273887	0.168097	0.413186	0.273886	0.168096	0.413185	Neutral	0.0194103	Bacteria	Bacteroidetes	Bacteroidia	Sphingobacteriales	Sphingobacteriaceae	Sphingobacterium
724	9.03689e-05	0.145833	0.0158364	0.00229613	0.10113	0.972314	0.880573	0.994057	0.972309	0.880566	0.994056	Above	0.129997	Bacteria	Proteobacteria	Gammaproteobacteria	Betaproteobacteriales	Burkholderiaceae	Parapusillimonas
725	2.48374e-05	0.0625	0.00437684	0.000216337	0.0819888	0.626854	0.485466	0.749443	0.626849	0.485461	0.749439	Neutral	0.0581232	Bacteria	Lentisphaerae	Lentisphaeria	Victivallales	Victivallaceae	Victivallis
726	6.53762e-05	0.0833333	0.0114809	0.00129748	0.0940631	0.925339	0.815638	0.972005	0.925333	0.815629	0.972002	Neutral	0.0718524	Bacteria	Bacteroidetes	Bacteroidia	Cytophagales	Spirosomaceae	Dyadobacter
727	7.47921e-06	0.0208333	0.00131993	2.10801e-05	0.0765233	0.25684	0.154573	0.395142	0.256839	0.154573	0.395141	Neutral	0.0195134	Bacteria	Bacteroidetes	Bacteroidia	Flavobacteriales	Flavobacteriaceae	Flavobacterium
728	1.31266e-05	0.0208333	0.00231546	6.33783e-05	0.0783245	0.406064	0.27916	0.546889	0.406062	0.279158	0.546887	Neutral	0.0185179	Bacteria	Proteobacteria	Gammaproteobacteria	Xanthomonadales	Xanthomonadaceae	Stenotrophomonas
729	2.27414e-05	0.0625	0.00400819	0.000182877	0.0813396	0.594483	0.453644	0.72132	0.594479	0.45364	0.721316	Neutral	0.0584918	Bacteria	Proteobacteria	Alphaproteobacteria	Rhizobiales	Beijerinckiaceae	NA
730	3.77231e-05	0.0625	0.00664027	0.000475153	0.0859214	0.776248	0.640499	0.871057	0.776242	0.640492	0.871052	Neutral	0.0558597	Bacteria	Bacteroidetes	Bacteroidia	Flavobacteriales	Weeksellaceae	Chryseobacterium
731	0.000285983	0.0625	0.0492927	0.0149558	0.150424	0.999988	0.925878	1	0.999988	0.925878	1	Neutral	0.0132073	Bacteria	Proteobacteria	Alphaproteobacteria	Acetobacterales	Acetobacteraceae	Acetobacter
732	3.44821e-05	0.0625	0.00607145	0.000401818	0.0849414	0.745533	0.607386	0.847293	0.745527	0.607379	0.847288	Neutral	0.0564286	Bacteria	Proteobacteria	Alphaproteobacteria	Acetobacterales	Acetobacteraceae	Acetobacter
734	2.26979e-05	0.0833333	0.00400055	0.00018221	0.0813261	0.593783	0.452962	0.720705	0.593779	0.452958	0.720702	Above	0.0793328	Bacteria	Verrucomicrobia	Verrucomicrobiae	Opitutales	Puniceicoccaceae	Cerasicoccus
735	0.000187434	0.1875	0.0325771	0.00775743	0.126669	0.999413	0.924816	0.999996	0.999412	0.924816	0.999996	Above	0.154923	Bacteria	Bacteroidetes	Bacteroidia	Bacteroidales	Dysgonomonadaceae	Dysgonomonas
736	0.000199263	0.125	0.0345982	0.00855077	0.129618	0.999633	0.925221	0.999998	0.999632	0.925221	0.999998	Neutral	0.0904018	Bacteria	Proteobacteria	Alphaproteobacteria	Rhizobiales	Rhizobiaceae	Allorhizobium-Neorhizobium-Pararhizobium-Rhizobium
737	2.68498e-06	0.0208333	0.000474038	2.77506e-06	0.0749752	0.101083	0.043425	0.21786	0.101083	0.0434249	0.21786	Neutral	0.0203593	Bacteria	Proteobacteria	Alphaproteobacteria	Caulobacterales	Caulobacteraceae	Brevundimonas
738	0.000103016	0.125	0.0180334	0.00287819	0.104616	0.983241	0.8974	0.997465	0.983238	0.897395	0.997464	Above	0.106967	Bacteria	Bacteroidetes	Bacteroidia	Cytophagales	Microscillaceae	Siphonobacter
739	4.81103e-06	0.0416667	0.000849243	8.8255e-06	0.0756639	0.173822	0.0920415	0.303943	0.173822	0.0920412	0.303943	Neutral	0.0408174	Bacteria	Proteobacteria	Alphaproteobacteria	Rhizobiales	Beijerinckiaceae	Qingshengfania
740	0.000340268	0.0833333	0.0583811	0.019381	0.162829	0.999999	0.925897	1	0.999999	0.925897	1	Neutral	0.0249523	Bacteria	Proteobacteria	Gammaproteobacteria	Xanthomonadales	Xanthomonadaceae	Stenotrophomonas
741	0.000400384	0.166667	0.068348	0.0245607	0.176106	1	0.9259	1	1	0.9259	1	Neutral	0.0983187	Bacteria	Verrucomicrobia	Verrucomicrobiae	Opitutales	Opitutaceae	IMCC26134
742	0.000202722	0.0625	0.0351886	0.00878699	0.130475	0.99968	0.925308	0.999999	0.99968	0.925308	0.999999	Neutral	0.0273114	Bacteria	Firmicutes	Bacilli	Bacillales	Bacillaceae	Bacillus
743	3.39392e-05	0.0416667	0.00597613	0.000390056	0.0847767	0.73999	0.601486	0.842927	0.739984	0.60148	0.842923	Neutral	0.0356905	Bacteria	Proteobacteria	Gammaproteobacteria	Pseudomonadales	Moraxellaceae	Acinetobacter
744	0.000225099	0.145833	0.0389989	0.0103575	0.135961	0.999868	0.925656	1	0.999868	0.925656	1	Above	0.106834	Bacteria	Firmicutes	Bacilli	Lactobacillales	Enterococcaceae	Enterococcus
745	6.78669e-05	0.104167	0.0119158	0.00138708	0.0947788	0.932367	0.824836	0.975821	0.932361	0.824828	0.975818	Above	0.0922508	Bacteria	Bacteroidetes	Bacteroidia	Flavobacteriales	Flavobacteriaceae	Flavobacterium
746	8.40881e-05	0.166667	0.0147436	0.00202527	0.099377	0.964475	0.869037	0.991077	0.96447	0.86903	0.991075	Above	0.151923	Bacteria	Proteobacteria	Alphaproteobacteria	Rhizobiales	Devosiaceae	Devosia
747	0.000358864	0.166667	0.0614751	0.0209549	0.166985	0.999999	0.925899	1	0.999999	0.925899	1	Neutral	0.105192	Bacteria	Firmicutes	Negativicutes	Selenomonadales	Veillonellaceae	Anaerosinus
748	0.000325604	0.104167	0.0559343	0.0181596	0.15952	0.999998	0.925895	1	0.999998	0.925895	1	Neutral	0.0482323	Bacteria	Proteobacteria	Gammaproteobacteria	Enterobacteriales	Enterobacteriaceae	Pectobacterium
749	1.75775e-05	0.0208333	0.00309942	0.000111561	0.0797281	0.502242	0.36597	0.638181	0.502239	0.365967	0.638178	Neutral	0.0177339	Bacteria	Proteobacteria	Gammaproteobacteria	Betaproteobacteriales	Burkholderiaceae	Kerstersia
750	0.000104084	0.270833	0.0182185	0.00292943	0.104908	0.983936	0.898507	0.997646	0.983933	0.898502	0.997645	Above	0.252615	Bacteria	Bacteroidetes	Bacteroidia	Sphingobacteriales	Sphingobacteriaceae	Pedobacter
751	1.84608e-05	0.0416667	0.00325492	0.00012261	0.080005	0.519389	0.381941	0.653964	0.519386	0.381937	0.653961	Neutral	0.0384117	Bacteria	Proteobacteria	Gammaproteobacteria	Enterobacteriales	Enterobacteriaceae	Klebsiella
752	0.000128229	0.0416667	0.0223989	0.00416964	0.111409	0.99384	0.914905	0.999587	0.993838	0.914901	0.999587	Neutral	0.0192677	Bacteria	Bacteroidetes	Bacteroidia	Flavobacteriales	Flavobacteriaceae	Flavobacterium
755	0.000284323	0.0833333	0.0490134	0.0148249	0.150038	0.999987	0.925877	1	0.999987	0.925877	1	Neutral	0.03432	Bacteria	Proteobacteria	Gammaproteobacteria	Enterobacteriales	Enterobacteriaceae	Kosakonia
756	0.000456696	0.166667	0.0775919	0.029626	0.188159	1	0.9259	1	1	0.9259	1	Neutral	0.0890747	Bacteria	Proteobacteria	Gammaproteobacteria	Betaproteobacteriales	Burkholderiaceae	NA
757	2.88973e-05	0.0625	0.00509052	0.000288246	0.0832385	0.682387	0.541425	0.796319	0.682382	0.54142	0.796315	Neutral	0.0574095	Bacteria	Firmicutes	Bacilli	Lactobacillales	Lactobacillaceae	Lactobacillus
758	0.000278864	0.0625	0.0480944	0.0143964	0.148765	0.999984	0.925871	1	0.999984	0.925871	1	Neutral	0.0144055	Bacteria	Bacteroidetes	Bacteroidia	Sphingobacteriales	Sphingobacteriaceae	Sphingobacterium
760	0.000113191	0.0833333	0.0197974	0.00337949	0.107381	0.98881	0.906417	0.998761	0.988807	0.906412	0.99876	Neutral	0.0635359	Bacteria	Firmicutes	Bacilli	Bacillales	Bacillaceae	Bacillus
761	0.000452069	0.104167	0.0768358	0.029203	0.187182	1	0.9259	1	1	0.9259	1	Neutral	0.0273309	Bacteria	Proteobacteria	Gammaproteobacteria	Pseudomonadales	Pseudomonadaceae	Pseudomonas
764	3.25001e-05	0.0625	0.00572342	0.000359622	0.0843391	0.724706	0.585333	0.830778	0.724701	0.585327	0.830773	Neutral	0.0567766	Bacteria	Proteobacteria	Gammaproteobacteria	Pseudomonadales	Moraxellaceae	Acinetobacter
766	0.000381169	0.145833	0.0651734	0.0228771	0.171911	1	0.925899	1	1	0.925899	1	Neutral	0.0806599	Bacteria	Firmicutes	Clostridia	Clostridiales	Ruminococcaceae	Ruminococcus_1
770	0.000134335	0.145833	0.0234534	0.0045061	0.113025	0.995166	0.917209	0.999739	0.995164	0.917206	0.999738	Above	0.12238	Bacteria	Firmicutes	Bacilli	Bacillales	Staphylococcaceae	Staphylococcus
773	0.000348566	0.104167	0.0597629	0.02008	0.164689	0.999999	0.925898	1	0.999999	0.925898	1	Neutral	0.0444037	Bacteria	Proteobacteria	Gammaproteobacteria	Betaproteobacteriales	Rhodocyclaceae	Uliginosibacterium
774	0.00044229	0.0833333	0.0752356	0.0283129	0.185109	1	0.9259	1	1	0.9259	1	Neutral	0.00809771	Bacteria	Bacteroidetes	Bacteroidia	Bacteroidales	Bacteroidaceae	Bacteroides
775	5.91352e-06	0.0208333	0.00104376	1.32689e-05	0.0760197	0.209194	0.117947	0.343538	0.209193	0.117947	0.343538	Neutral	0.0197896	Bacteria	Bacteroidetes	Bacteroidia	Sphingobacteriales	Sphingobacteriaceae	Sphingobacterium
776	1.1827e-05	0.0208333	0.00208646	5.17345e-05	0.0779121	0.374627	0.251831	0.516002	0.374625	0.25183	0.516001	Neutral	0.0187469	Bacteria	Tenericutes	Mollicutes	Acholeplasmatales	Acholeplasmataceae	Acholeplasma
778	8.014e-05	0.208333	0.014056	0.00186157	0.0982675	0.958448	0.860406	0.988548	0.958442	0.860398	0.988546	Above	0.194277	Bacteria	Bacteroidetes	Bacteroidia	Sphingobacteriales	Sphingobacteriaceae	NA
779	7.587e-05	0.1875	0.0133119	0.00169045	0.0970607	0.950773	0.849667	0.985075	0.950768	0.849659	0.985072	Above	0.174188	Bacteria	Actinobacteria	Actinobacteria	Micrococcales	Microbacteriaceae	Microbacterium
780	0.000245551	0.229167	0.0424687	0.0118527	0.140891	0.999942	0.925792	1	0.999941	0.925791	1	Above	0.186698	Bacteria	Firmicutes	Bacilli	Bacillales	Paenibacillaceae	Paenibacillus
781	5.94003e-05	0.125	0.0104368	0.00109228	0.0923347	0.905354	0.79016	0.960474	0.905347	0.790151	0.96047	Above	0.114563	Bacteria	Proteobacteria	Alphaproteobacteria	Rhodobacterales	Rhodobacteraceae	Defluviimonas
782	1.51743e-05	0.0833333	0.0026762	8.3971e-05	0.078972	0.452425	0.320416	0.591486	0.452423	0.320413	0.591483	Above	0.0806571	Bacteria	Proteobacteria	Alphaproteobacteria	Rhizobiales	Rhizobiaceae	Aminobacter
784	7.0554e-05	0.104167	0.0123848	0.00148635	0.095548	0.939209	0.833932	0.979396	0.939203	0.833924	0.979393	Above	0.0917819	Bacteria	Actinobacteria	Actinobacteria	Micrococcales	Microbacteriaceae	Leucobacter
786	0.000197448	0.125	0.0342884	0.00842759	0.129168	0.999605	0.925171	0.999998	0.999605	0.92517	0.999998	Neutral	0.0907116	Bacteria	Proteobacteria	Gammaproteobacteria	Betaproteobacteriales	Burkholderiaceae	Massilia
787	1.17687e-05	0.0208333	0.00207619	5.12384e-05	0.0778936	0.373178	0.250585	0.514566	0.373176	0.250583	0.514564	Neutral	0.0187571	Bacteria	Patescibacteria	Saccharimonadia	Saccharimonadales	Saccharimonadaceae	NA
788	3.00544e-06	0.0208333	0.000530601	3.47201e-06	0.0750792	0.112443	0.0504977	0.231825	0.112443	0.0504976	0.231825	Neutral	0.0203027	Bacteria	Proteobacteria	Alphaproteobacteria	Rhizobiales	Rhizobiaceae	Allorhizobium-Neorhizobium-Pararhizobium-Rhizobium
789	7.8898e-05	0.0416667	0.0138397	0.00181116	0.0979173	0.956348	0.857441	0.987624	0.956343	0.857434	0.987622	Neutral	0.027827	Bacteria	Epsilonbacteraeota	Campylobacteria	Campylobacterales	Arcobacteraceae	Arcobacter
790	0.000120595	0.0833333	0.0210791	0.00376149	0.109373	0.991659	0.91118	0.999275	0.991657	0.911175	0.999274	Neutral	0.0622542	Bacteria	Proteobacteria	Alphaproteobacteria	Caulobacterales	Caulobacteraceae	Caulobacter
791	0.00044871	0.0416667	0.0762865	0.0288967	0.186471	1	0.9259	1	1	0.9259	1	Neutral	-0.0346198	Bacteria	Proteobacteria	Gammaproteobacteria	Pseudomonadales	Pseudomonadaceae	Pseudomonas
792	2.95573e-05	0.0208333	0.00520648	0.000300798	0.0834407	0.690599	0.549855	0.803095	0.690593	0.54985	0.803091	Neutral	0.0156269	Bacteria	Verrucomicrobia	Verrucomicrobiae	Opitutales	Puniceicoccaceae	Cerasicoccus
793	0.000336594	0.125	0.0577687	0.0190733	0.162003	0.999998	0.925897	1	0.999998	0.925897	1	Neutral	0.0672313	Bacteria	Bacteroidetes	Bacteroidia	Chitinophagales	Chitinophagaceae	NA
794	2.55083e-05	0.104167	0.0044948	0.00022758	0.082196	0.636658	0.495216	0.757847	0.636653	0.495212	0.757843	Above	0.0996719	Bacteria	Proteobacteria	Deltaproteobacteria	Bdellovibrionales	Bacteriovoracaceae	Peredibacter
795	1.0811e-05	0.0208333	0.00190738	4.34152e-05	0.0775888	0.348893	0.229865	0.490314	0.348891	0.229864	0.490313	Neutral	0.0189259	Bacteria	Proteobacteria	Gammaproteobacteria	Betaproteobacteriales	Burkholderiaceae	Lampropedia
796	0.000184993	0.1875	0.0321593	0.0075965	0.126056	0.999353	0.924707	0.999995	0.999352	0.924706	0.999995	Above	0.155341	Bacteria	Firmicutes	Clostridia	Clostridiales	Family_XI	Peptoniphilus
797	0.000538778	0.0416667	0.0909081	0.0373002	0.205143	1	0.9259	1	1	0.9259	1	Neutral	-0.0492414	Bacteria	Bacteroidetes	Bacteroidia	Flavobacteriales	Weeksellaceae	Chryseobacterium
798	0.00041062	0.0625	0.0700349	0.0254674	0.178323	1	0.9259	1	1	0.9259	1	Neutral	-0.0075349	Bacteria	Proteobacteria	Alphaproteobacteria	Azospirillales	Azospirillaceae	Azospirillum
799	1.45905e-05	0.0416667	0.00257338	7.78238e-05	0.0787877	0.43959	0.308883	0.579251	0.439588	0.308881	0.579248	Neutral	0.0390933	Bacteria	Proteobacteria	Alphaproteobacteria	Rhodobacterales	Rhodobacteraceae	Gemmobacter
800	0.00028996	0.104167	0.0499614	0.0152706	0.151348	0.99999	0.925881	1	0.99999	0.925881	1	Neutral	0.0542053	Bacteria	Proteobacteria	Gammaproteobacteria	Enterobacteriales	Enterobacteriaceae	Yokenella
801	9.25131e-05	0.0833333	0.0162092	0.00239144	0.101725	0.974572	0.883973	0.99484	0.974568	0.883966	0.994839	Neutral	0.0671242	Bacteria	Proteobacteria	Gammaproteobacteria	Pseudomonadales	Moraxellaceae	Acinetobacter
802	2.62421e-05	0.0625	0.00462381	0.000240171	0.0824223	0.647088	0.505648	0.766728	0.647083	0.505644	0.766724	Neutral	0.0578762	Bacteria	Actinobacteria	Actinobacteria	Micrococcales	Microbacteriaceae	Leucobacter
803	0.000196625	0.1875	0.0341479	0.00837193	0.128963	0.999592	0.925147	0.999998	0.999592	0.925146	0.999998	Above	0.153352	Bacteria	Bacteroidetes	Bacteroidia	Sphingobacteriales	Sphingobacteriaceae	Sphingobacterium
805	0.000382231	0.104167	0.0653492	0.0229695	0.172144	1	0.925899	1	1	0.925899	1	Neutral	0.0388175	Bacteria	Proteobacteria	Gammaproteobacteria	Xanthomonadales	Xanthomonadaceae	Stenotrophomonas
808	8.41839e-06	0.0208333	0.00148556	2.65976e-05	0.0768245	0.284031	0.176241	0.423828	0.28403	0.17624	0.423827	Neutral	0.0193478	Bacteria	Proteobacteria	Gammaproteobacteria	Enterobacteriales	Enterobacteriaceae	NA
809	0.000299801	0.125	0.051614	0.0160562	0.153623	0.999993	0.925887	1	0.999993	0.925887	1	Neutral	0.073386	Bacteria	Proteobacteria	Gammaproteobacteria	Betaproteobacteriales	Methylophilaceae	Methylophilus
810	0.000181292	0.166667	0.0315259	0.00735452	0.125125	0.99925	0.924519	0.999993	0.99925	0.924518	0.999993	Above	0.135141	Bacteria	Proteobacteria	Gammaproteobacteria	Betaproteobacteriales	Burkholderiaceae	NA
811	0.000408671	0.104167	0.0697139	0.0252943	0.177902	1	0.9259	1	1	0.9259	1	Neutral	0.0344527	Bacteria	Bacteroidetes	Bacteroidia	Flavobacteriales	Weeksellaceae	Chishuiella
812	0.000257412	0.145833	0.0444754	0.0127438	0.143716	0.999963	0.925832	1	0.999963	0.925832	1	Above	0.101358	Bacteria	Firmicutes	Bacilli	Lactobacillales	Enterococcaceae	Enterococcus
813	0.000179579	0.0833333	0.0312325	0.00724328	0.124693	0.999198	0.924422	0.999992	0.999197	0.924421	0.999992	Neutral	0.0521008	Bacteria	Bacteroidetes	Bacteroidia	Bacteroidales	Dysgonomonadaceae	Dysgonomonas
814	7.74433e-05	0.145833	0.0135862	0.00175278	0.0975062	0.953753	0.853806	0.986455	0.953748	0.853798	0.986452	Above	0.132247	Bacteria	Proteobacteria	Alphaproteobacteria	Caulobacterales	Caulobacteraceae	Brevundimonas
815	1.45657e-05	0.0416667	0.002569	7.75668e-05	0.0787798	0.439037	0.308388	0.578721	0.439035	0.308386	0.578719	Neutral	0.0390977	Bacteria	Proteobacteria	Gammaproteobacteria	Enterobacteriales	Enterobacteriaceae	Pantoea
816	0.000113613	0.104167	0.0198704	0.00340086	0.107495	0.988995	0.906723	0.998798	0.988992	0.906719	0.998797	Neutral	0.0842962	Bacteria	Proteobacteria	Alphaproteobacteria	Rhizobiales	Devosiaceae	Devosia
817	1.60691e-05	0.0416667	0.0028338	9.38171e-05	0.0792539	0.471531	0.337738	0.609543	0.471528	0.337736	0.60954	Neutral	0.0388329	Bacteria	Proteobacteria	Alphaproteobacteria	Rhizobiales	Rhizobiaceae	Shinella
818	1.28304e-05	0.0208333	0.00226328	6.06269e-05	0.0782307	0.399042	0.27301	0.540036	0.39904	0.273009	0.540034	Neutral	0.01857	Bacteria	Proteobacteria	Gammaproteobacteria	Betaproteobacteriales	Burkholderiaceae	Massilia
822	7.8781e-05	0.145833	0.0138193	0.00180643	0.0978842	0.956145	0.857155	0.987534	0.956139	0.857148	0.987531	Above	0.132014	Bacteria	Bacteroidetes	Bacteroidia	Cytophagales	Spirosomaceae	Leadbetterella
824	0.000324441	0.166667	0.0557401	0.0180636	0.159256	0.999997	0.925895	1	0.999997	0.925895	1	Above	0.110927	Bacteria	Firmicutes	Clostridia	Clostridiales	Ruminococcaceae	Ruminococcus_1
825	0.000102902	0.0833333	0.0180134	0.00287269	0.104585	0.983165	0.897279	0.997445	0.983161	0.897273	0.997444	Neutral	0.0653199	Bacteria	Proteobacteria	Gammaproteobacteria	Pseudomonadales	Moraxellaceae	Acinetobacter
827	8.49658e-05	0.0833333	0.0148964	0.00206236	0.0996228	0.965691	0.870802	0.991564	0.965686	0.870795	0.991562	Neutral	0.068437	Bacteria	Firmicutes	Clostridia	Clostridiales	Family_XI	Anaerococcus
828	0.000255723	0.0833333	0.0441898	0.0126159	0.143315	0.999961	0.925828	1	0.999961	0.925827	1	Neutral	0.0391435	Bacteria	Bacteroidetes	Bacteroidia	Flavobacteriales	Flavobacteriaceae	Flavobacterium
829	0.000152285	0.145833	0.0265468	0.0055431	0.117716	0.997629	0.921576	0.999934	0.997628	0.921574	0.999934	Above	0.119286	Bacteria	Bacteroidetes	Bacteroidia	Sphingobacteriales	Sphingobacteriaceae	Sphingobacterium
830	6.39735e-05	0.0208333	0.011236	0.00124806	0.0936588	0.921065	0.810108	0.969619	0.921058	0.8101	0.969615	Neutral	0.00959737	Bacteria	Firmicutes	Negativicutes	Selenomonadales	Acidaminococcaceae	NA
831	6.40303e-06	0.0208333	0.00113011	1.55231e-05	0.0761773	0.22441	0.129444	0.360218	0.224409	0.129443	0.360217	Neutral	0.0197032	Bacteria	Proteobacteria	Gammaproteobacteria	Enterobacteriales	Enterobacteriaceae	Providencia
832	0.00015286	0.104167	0.0266458	0.00557745	0.117865	0.997683	0.921672	0.999937	0.997682	0.92167	0.999936	Neutral	0.0775208	Bacteria	Tenericutes	Mollicutes	Acholeplasmatales	Acholeplasmataceae	Acholeplasma
833	1.39085e-05	0.0208333	0.00245323	7.09205e-05	0.0785721	0.424214	0.295178	0.564481	0.424211	0.295176	0.564478	Neutral	0.0183801	Bacteria	Bacteroidetes	Bacteroidia	Flavobacteriales	Weeksellaceae	Chryseobacterium
834	0.000105012	0.0208333	0.0183797	0.00297429	0.105161	0.984518	0.899437	0.997793	0.984514	0.899431	0.997792	Neutral	0.00245366	Bacteria	Proteobacteria	Alphaproteobacteria	Rhizobiales	Devosiaceae	Devosia
835	0.000145703	0.229167	0.0254136	0.00515485	0.116006	0.996921	0.920309	0.99989	0.99692	0.920306	0.99989	Above	0.203753	Bacteria	Proteobacteria	Deltaproteobacteria	Bdellovibrionales	Bacteriovoracaceae	Bacteriovorax
836	3.07533e-06	0.0208333	0.000542938	3.63423e-06	0.0751019	0.114902	0.0520583	0.234818	0.114902	0.0520582	0.234817	Neutral	0.0202904	Bacteria	Verrucomicrobia	Verrucomicrobiae	Chthoniobacterales	Chthoniobacteraceae	LD29
838	1.50526e-05	0.0208333	0.00265477	8.26716e-05	0.0789336	0.449774	0.318027	0.588966	0.449772	0.318025	0.588963	Neutral	0.0181786	Bacteria	Bacteroidetes	Bacteroidia	Flavobacteriales	Flavobacteriaceae	Flavobacterium
839	0.000276426	0.104167	0.0476838	0.014206	0.148195	0.999983	0.925868	1	0.999983	0.925868	1	Neutral	0.0564828	Bacteria	Proteobacteria	Gammaproteobacteria	Betaproteobacteriales	Burkholderiaceae	Massilia
840	0.000195881	0.166667	0.0340208	0.00832167	0.128778	0.99958	0.925124	0.999998	0.99958	0.925124	0.999998	Above	0.132646	Bacteria	Actinobacteria	Actinobacteria	Micrococcales	Microbacteriaceae	NA
842	0.000206907	0.125	0.0359022	0.00907511	0.131509	0.999729	0.925399	0.999999	0.999729	0.925398	0.999999	Neutral	0.0890978	Bacteria	Proteobacteria	Gammaproteobacteria	Xanthomonadales	Xanthomonadaceae	Stenotrophomonas
843	0.000197542	0.0416667	0.0343044	0.00843395	0.129191	0.999607	0.925174	0.999998	0.999606	0.925173	0.999998	Neutral	0.00736226	Bacteria	Actinobacteria	Acidimicrobiia	Microtrichales	Iamiaceae	Iamia
844	2.4824e-06	0.0208333	0.000438281	2.37428e-06	0.0749094	0.0938263	0.0390353	0.208812	0.0938262	0.0390352	0.208812	Neutral	0.0203951	Bacteria	Firmicutes	Bacilli	Bacillales	Planococcaceae	Kurthia
845	7.75431e-05	0.145833	0.0136036	0.00175676	0.0975345	0.953936	0.854061	0.986538	0.953931	0.854053	0.986535	Above	0.13223	Bacteria	Actinobacteria	Actinobacteria	Micrococcales	Demequinaceae	Demequina
846	5.75289e-05	0.145833	0.0101096	0.00103094	0.0917901	0.898056	0.781073	0.956047	0.898049	0.781064	0.956043	Above	0.135724	Bacteria	Proteobacteria	Alphaproteobacteria	Sphingomonadales	Sphingomonadaceae	Sphingomonas
847	0.000169811	0.104167	0.0295582	0.00661894	0.122217	0.998818	0.923727	0.999983	0.998817	0.923726	0.999983	Neutral	0.0746085	Bacteria	Firmicutes	Bacilli	Bacillales	Paenibacillaceae	Paenibacillus
848	4.99201e-05	0.0208333	0.00877817	0.000796642	0.0895589	0.862114	0.737667	0.932896	0.862107	0.737659	0.932891	Neutral	0.0120552	Bacteria	Verrucomicrobia	Verrucomicrobiae	Chthoniobacterales	Chthoniobacteraceae	LD29
851	0.000159233	0.208333	0.0277417	0.00596248	0.11951	0.998201	0.922606	0.999961	0.9982	0.922605	0.999961	Above	0.180592	Bacteria	Actinobacteria	Actinobacteria	Micrococcales	Micrococcales_Incertae_Sedis	Timonella
854	6.79842e-05	0.0416667	0.0119363	0.00139136	0.0948124	0.932681	0.825251	0.975988	0.932675	0.825243	0.975985	Neutral	0.0297304	Bacteria	Bacteroidetes	Bacteroidia	Bacteroidales	Dysgonomonadaceae	Dysgonomonas
856	3.82487e-05	0.0416667	0.00673249	0.000487544	0.0860798	0.780868	0.645545	0.874566	0.780862	0.645538	0.874561	Neutral	0.0349342	Bacteria	Bacteroidetes	Bacteroidia	Bacteroidales	Tannerellaceae	NA
857	0.000190845	0.0416667	0.0331602	0.00798385	0.127522	0.999487	0.924953	0.999997	0.999487	0.924952	0.999997	Neutral	0.00850646	Bacteria	Bacteroidetes	Bacteroidia	Bacteroidales	Dysgonomonadaceae	Dysgonomonas
860	0.000184674	0.125	0.0321048	0.00757557	0.125976	0.999345	0.924691	0.999995	0.999344	0.924691	0.999995	Neutral	0.0928952	Bacteria	Firmicutes	Clostridia	Clostridiales	Family_XI	Peptoniphilus
861	0.000170412	0.125	0.0296612	0.00665684	0.12237	0.998845	0.923778	0.999984	0.998845	0.923777	0.999984	Above	0.0953388	Bacteria	Proteobacteria	Gammaproteobacteria	Cellvibrionales	Cellvibrionaceae	Cellvibrio
863	4.75406e-05	0.0833333	0.00836143	0.000728521	0.0888553	0.848457	0.721669	0.923603	0.84845	0.721661	0.923598	Neutral	0.0749719	Bacteria	Proteobacteria	Gammaproteobacteria	Betaproteobacteriales	Burkholderiaceae	Herbaspirillum
866	0.000107318	0.0416667	0.0187796	0.00308668	0.105789	0.985872	0.901616	0.998121	0.985869	0.90161	0.998121	Neutral	0.0228871	Bacteria	Proteobacteria	Gammaproteobacteria	Enterobacteriales	Enterobacteriaceae	Pantoea
867	7.21501e-06	0.0416667	0.00127333	1.96398e-05	0.0764384	0.249006	0.148429	0.38678	0.249005	0.148429	0.386779	Neutral	0.0403933	Bacteria	Proteobacteria	Deltaproteobacteria	Bdellovibrionales	Bacteriovoracaceae	Peredibacter
869	0.00033386	0.0416667	0.0573126	0.018845	0.161387	0.999998	0.925897	1	0.999998	0.925897	1	Neutral	-0.0156459	Bacteria	Firmicutes	Bacilli	Lactobacillales	Streptococcaceae	Lactococcus
870	5.09434e-05	0.0416667	0.00895733	0.000826707	0.0898606	0.867602	0.744166	0.936559	0.867595	0.744158	0.936555	Neutral	0.0327093	Bacteria	Proteobacteria	Gammaproteobacteria	Enterobacteriales	Enterobacteriaceae	Citrobacter
872	8.60148e-06	0.0208333	0.00151784	2.77452e-05	0.0768831	0.289215	0.180429	0.42924	0.289214	0.180428	0.429239	Neutral	0.0193155	Bacteria	Bacteroidetes	Bacteroidia	Sphingobacteriales	Sphingobacteriaceae	NA
873	0.000147027	0.104167	0.0256417	0.00523223	0.116351	0.997079	0.92059	0.999901	0.997078	0.920588	0.9999	Neutral	0.078525	Bacteria	Bacteroidetes	Bacteroidia	Flavobacteriales	Weeksellaceae	Moheibacter
874	2.14125e-05	0.0416667	0.0037744	0.000162993	0.0809266	0.572521	0.432372	0.701922	0.572517	0.432369	0.701918	Neutral	0.0378923	Bacteria	Bacteroidetes	Bacteroidia	Bacteroidales	Dysgonomonadaceae	Dysgonomonas
875	8.6654e-05	0.125	0.0151901	0.0021344	0.100095	0.967915	0.874052	0.992432	0.96791	0.874045	0.99243	Above	0.10981	Bacteria	Proteobacteria	Gammaproteobacteria	Xanthomonadales	Rhodanobacteraceae	Pseudofulvimonas
877	0.000187473	0.25	0.0325837	0.00776001	0.126679	0.999413	0.924818	0.999996	0.999413	0.924817	0.999996	Above	0.217416	Bacteria	Firmicutes	Clostridia	Clostridiales	Lachnospiraceae	Anaerocolumna
878	1.06002e-05	0.166667	0.00187022	4.1776e-05	0.0775216	0.343421	0.225243	0.484804	0.34342	0.225242	0.484803	Above	0.164796	Bacteria	Proteobacteria	Gammaproteobacteria	Enterobacteriales	Enterobacteriaceae	Erwinia
879	0.000260499	0.1875	0.0449969	0.0129784	0.144447	0.999968	0.92584	1	0.999968	0.92584	1	Above	0.142503	Bacteria	Proteobacteria	Gammaproteobacteria	Pseudomonadales	Moraxellaceae	Acinetobacter
880	3.72046e-06	0.0208333	0.000656796	5.30354e-06	0.0753111	0.137277	0.0666959	0.261614	0.137277	0.0666957	0.261613	Neutral	0.0201765	Bacteria	Proteobacteria	Alphaproteobacteria	Rhizobiales	Rhizobiaceae	Aureimonas
881	0.000312405	0.0833333	0.0537267	0.0170761	0.156515	0.999996	0.925892	1	0.999996	0.925892	1	Neutral	0.0296066	Bacteria	Epsilonbacteraeota	Campylobacteria	Campylobacterales	Arcobacteraceae	Arcobacter
882	0.000372988	0.0833333	0.0638185	0.0221679	0.170111	1	0.925899	1	1	0.925899	1	Neutral	0.0195148	Bacteria	Bacteroidetes	Bacteroidia	Flavobacteriales	Flavobacteriaceae	Flavobacterium
883	3.10038e-06	0.0208333	0.000547359	3.69326e-06	0.07511	0.115782	0.052619	0.235886	0.115782	0.0526188	0.235885	Neutral	0.020286	Bacteria	Proteobacteria	Gammaproteobacteria	Enterobacteriales	Enterobacteriaceae	Rosenbergiella
884	1.33622e-05	0.0208333	0.00235697	6.56087e-05	0.0783992	0.411592	0.284021	0.552265	0.41159	0.284019	0.552263	Neutral	0.0184764	Bacteria	Proteobacteria	Gammaproteobacteria	Betaproteobacteriales	Burkholderiaceae	Comamonas
886	8.12165e-05	0.166667	0.0142436	0.0019057	0.0985707	0.960186	0.862876	0.989297	0.960181	0.862868	0.989294	Above	0.152423	Bacteria	Firmicutes	Bacilli	Bacillales	Bacillaceae	Alteribacillus
887	1.664e-05	0.0208333	0.00293435	0.000100365	0.0794336	0.483372	0.348567	0.620641	0.483369	0.348565	0.620638	Neutral	0.017899	Bacteria	Bacteroidetes	Bacteroidia	Bacteroidales	Dysgonomonadaceae	Dysgonomonas
888	4.48877e-05	0.0416667	0.00789662	0.000655588	0.0880675	0.831629	0.702272	0.911839	0.831623	0.702265	0.911834	Neutral	0.03377	Bacteria	Proteobacteria	Alphaproteobacteria	Rhizobiales	Rhizobiaceae	Shinella
889	0.000122385	0.104167	0.0213887	0.00385591	0.109852	0.992231	0.91215	0.999364	0.992229	0.912146	0.999364	Neutral	0.0827779	Bacteria	Firmicutes	Bacilli	Bacillales	Paenibacillaceae	Paenibacillus
890	2.97008e-06	0.0208333	0.00052436	3.39133e-06	0.0750677	0.111197	0.0497105	0.230304	0.111197	0.0497104	0.230304	Neutral	0.020309	Bacteria	Verrucomicrobia	Verrucomicrobiae	Opitutales	Puniceicoccaceae	Cerasicoccus
895	4.13724e-05	0.0625	0.00728039	0.00056398	0.087018	0.80642	0.673791	0.893637	0.806413	0.673783	0.893632	Neutral	0.0552196	Bacteria	Tenericutes	Mollicutes	Acholeplasmatales	Acholeplasmataceae	Acholeplasma
896	1.45648e-05	0.0416667	0.00256884	7.75576e-05	0.0787795	0.439017	0.30837	0.578702	0.439015	0.308368	0.5787	Neutral	0.0390978	Bacteria	Proteobacteria	Gammaproteobacteria	Enterobacteriales	Enterobacteriaceae	Klebsiella
897	0.000155767	0.0625	0.0271458	0.00575205	0.118617	0.997935	0.922127	0.999949	0.997934	0.922125	0.999949	Neutral	0.0353542	Bacteria	Firmicutes	Bacilli	Bacillales	Family_XII	Exiguobacterium
899	5.66046e-05	0.125	0.00994794	0.00100118	0.0915205	0.894246	0.77637	0.953695	0.89424	0.776362	0.953691	Above	0.115052	Bacteria	Bacteroidetes	Bacteroidia	Flavobacteriales	Crocinitomicaceae	Fluviicola
900	7.21928e-05	0.0833333	0.0126707	0.00154819	0.0960156	0.943038	0.839087	0.98133	0.943032	0.839079	0.981327	Neutral	0.0706626	Bacteria	Proteobacteria	Gammaproteobacteria	Pseudomonadales	Pseudomonadaceae	Pseudomonas
903	6.96495e-05	0.0416667	0.012227	0.00145264	0.0952894	0.936987	0.830961	0.978251	0.936981	0.830953	0.978248	Neutral	0.0294397	Bacteria	Proteobacteria	Gammaproteobacteria	Enterobacteriales	Enterobacteriaceae	Enterobacter
904	1.1827e-05	0.0208333	0.00208646	5.17345e-05	0.0779121	0.374627	0.251831	0.516002	0.374625	0.25183	0.516001	Neutral	0.0187469	Bacteria	Verrucomicrobia	Verrucomicrobiae	Chthoniobacterales	Chthoniobacteraceae	LD29
906	0.000256796	0.104167	0.0443712	0.0126971	0.14357	0.999963	0.925831	1	0.999963	0.925831	1	Neutral	0.0597955	Bacteria	Bacteroidetes	Bacteroidia	Flavobacteriales	Flavobacteriaceae	Flavobacterium
907	6.12971e-05	0.0833333	0.0107683	0.00115589	0.0928851	0.912218	0.798807	0.964538	0.912211	0.798798	0.964534	Neutral	0.072565	Bacteria	Firmicutes	Bacilli	Lactobacillales	Aerococcaceae	Facklamia
908	6.17937e-05	0.125	0.0108551	0.00117278	0.0930289	0.913931	0.800981	0.965536	0.913924	0.800973	0.965532	Above	0.114145	Bacteria	Proteobacteria	Gammaproteobacteria	Oceanospirillales	Saccharospirillaceae	Oceanobacter
909	0.000294466	0.0833333	0.0507184	0.0156291	0.152391	0.999992	0.925884	1	0.999992	0.925884	1	Neutral	0.0326149	Bacteria	Firmicutes	Negativicutes	Selenomonadales	Veillonellaceae	Zymophilus
911	0.000283534	0.0416667	0.0488807	0.0147628	0.149855	0.999987	0.925876	1	0.999987	0.925876	1	Neutral	-0.007214	Bacteria	Proteobacteria	Gammaproteobacteria	Enterobacteriales	Enterobacteriaceae	Raoultella
913	0.000315817	0.145833	0.054298	0.0173547	0.157294	0.999996	0.925893	1	0.999996	0.925893	1	Neutral	0.0915354	Bacteria	Firmicutes	Clostridia	Clostridiales	Lachnospiraceae	NA
914	7.78567e-06	0.0208333	0.00137398	2.28124e-05	0.0766216	0.265824	0.161675	0.404678	0.265823	0.161674	0.404677	Neutral	0.0194594	Bacteria	Actinobacteria	Actinobacteria	Micrococcales	Microbacteriaceae	Leucobacter
915	1.19366e-05	0.0208333	0.00210577	5.26728e-05	0.0779469	0.37734	0.254169	0.518689	0.377338	0.254167	0.518687	Neutral	0.0187276	Bacteria	Actinobacteria	Actinobacteria	Micrococcales	Microbacteriaceae	Agromyces
919	0.000178015	0.0625	0.0309645	0.00714215	0.124298	0.999146	0.924328	0.999991	0.999146	0.924327	0.999991	Neutral	0.0315355	Bacteria	Bacteroidetes	Bacteroidia	Bacteroidales	Dysgonomonadaceae	Dysgonomonas
920	5.05418e-06	0.0208333	0.000892145	9.72961e-06	0.0757425	0.181757	0.0977453	0.312932	0.181757	0.097745	0.312932	Neutral	0.0199412	Bacteria	Firmicutes	Negativicutes	Selenomonadales	Veillonellaceae	Zymophilus
921	2.61709e-06	0.0208333	0.000462054	2.63731e-06	0.0749531	0.0986573	0.0419462	0.214848	0.0986572	0.0419461	0.214847	Neutral	0.0203713	Bacteria	Firmicutes	Clostridia	Clostridiales	Lachnospiraceae	NA
922	9.24116e-06	0.0625	0.00163063	3.19368e-05	0.0770878	0.307034	0.194959	0.447706	0.307033	0.194958	0.447705	Neutral	0.0608694	Bacteria	Proteobacteria	Gammaproteobacteria	Enterobacteriales	Enterobacteriaceae	NA
923	0.000208657	0.125	0.0362005	0.00919638	0.13194	0.999747	0.925432	0.999999	0.999747	0.925432	0.999999	Neutral	0.0887995	Bacteria	Proteobacteria	Deltaproteobacteria	Desulfovibrionales	Desulfovibrionaceae	Desulfovibrio
924	7.9053e-05	0.0625	0.0138667	0.00181742	0.097961	0.956616	0.857818	0.987743	0.95661	0.85781	0.987741	Neutral	0.0486333	Bacteria	Bacteroidetes	Bacteroidia	Bacteroidales	Dysgonomonadaceae	Dysgonomonas
925	4.35647e-05	0.0416667	0.00766474	0.000620429	0.0876733	0.822552	0.691941	0.90536	0.822545	0.691934	0.905356	Neutral	0.0340019	Bacteria	Proteobacteria	Gammaproteobacteria	Pseudomonadales	Moraxellaceae	Acinetobacter
926	2.52677e-05	0.0833333	0.0044525	0.000223519	0.0821218	0.633172	0.491743	0.754865	0.633168	0.491739	0.754861	Above	0.0788808	Bacteria	Proteobacteria	Alphaproteobacteria	Rhizobiales	Xanthobacteraceae	Starkeya
927	7.7863e-05	0.0416667	0.0136593	0.00176954	0.0976249	0.954517	0.854873	0.986802	0.954512	0.854866	0.9868	Neutral	0.0280074	Bacteria	Proteobacteria	Gammaproteobacteria	Enterobacteriales	Enterobacteriaceae	NA
929	5.20947e-05	0.0833333	0.00915887	0.000861081	0.0901994	0.873516	0.751218	0.940459	0.873509	0.75121	0.940455	Neutral	0.0741745	Bacteria	Firmicutes	Bacilli	Lactobacillales	Streptococcaceae	Streptococcus
930	9.11193e-05	0.125	0.0159668	0.00232932	0.101338	0.973126	0.881792	0.994343	0.973122	0.881785	0.994342	Above	0.109033	Bacteria	Firmicutes	Bacilli	Lactobacillales	Lactobacillaceae	Lactobacillus
931	3.80185e-06	0.0208333	0.00067116	5.53612e-06	0.0753374	0.140059	0.0685669	0.264895	0.140059	0.0685667	0.264895	Neutral	0.0201622	Bacteria	Firmicutes	Bacilli	Bacillales	Planococcaceae	Chryseomicrobium
932	0.000297228	0.0833333	0.0511822	0.0158499	0.153029	0.999992	0.925886	1	0.999992	0.925886	1	Neutral	0.0321512	Bacteria	Epsilonbacteraeota	Campylobacteria	Campylobacterales	Arcobacteraceae	Arcobacter
933	4.75213e-06	0.0208333	0.000838849	8.61296e-06	0.0756449	0.171889	0.0906615	0.301742	0.171888	0.0906612	0.301742	Neutral	0.0199945	Bacteria	Proteobacteria	Gammaproteobacteria	Betaproteobacteriales	Burkholderiaceae	Kerstersia
935	5.80596e-05	0.125	0.0102024	0.00104819	0.0919447	0.900181	0.783708	0.957347	0.900174	0.7837	0.957343	Above	0.114798	Bacteria	Verrucomicrobia	Verrucomicrobiae	Verrucomicrobiales	Rubritaleaceae	Roseibacillus
936	1.58741e-05	0.0416667	0.00279947	9.16283e-05	0.0791926	0.467426	0.334001	0.605679	0.467423	0.333998	0.605676	Neutral	0.0388672	Bacteria	Proteobacteria	Alphaproteobacteria	Rhizobiales	Beijerinckiaceae	Camelimonas
937	3.74095e-06	0.0208333	0.000660412	5.36162e-06	0.0753177	0.137978	0.0671664	0.262442	0.137978	0.0671662	0.262441	Neutral	0.0201729	Bacteria	Bacteroidetes	Bacteroidia	Bacteroidales	Dysgonomonadaceae	Dysgonomonas
938	0.000203716	0.145833	0.0353582	0.00885518	0.130721	0.999692	0.925331	0.999999	0.999692	0.925331	0.999999	Above	0.110475	Bacteria	Proteobacteria	Gammaproteobacteria	Cellvibrionales	Cellvibrionaceae	Cellvibrio
940	6.07776e-06	0.0208333	0.00107273	1.40061e-05	0.0760726	0.214332	0.121807	0.349193	0.214331	0.121807	0.349192	Neutral	0.0197606	Bacteria	Proteobacteria	Gammaproteobacteria	Betaproteobacteriales	Burkholderiaceae	Lampropedia
941	1.57505e-05	0.0208333	0.0027777	9.02533e-05	0.0791536	0.464807	0.331621	0.603209	0.464804	0.331618	0.603206	Neutral	0.0180556	Bacteria	Proteobacteria	Alphaproteobacteria	Caulobacterales	Caulobacteraceae	Brevundimonas
942	2.64047e-06	0.0208333	0.000466182	2.68436e-06	0.0749607	0.0994935	0.0424547	0.215887	0.0994934	0.0424546	0.215887	Neutral	0.0203672	Bacteria	Bacteroidetes	Bacteroidia	Flavobacteriales	Weeksellaceae	Elizabethkingia
943	6.09572e-05	0.0416667	0.0107089	0.00114438	0.0927865	0.911025	0.797297	0.963839	0.911019	0.797289	0.963835	Neutral	0.0309577	Bacteria	Proteobacteria	Gammaproteobacteria	Betaproteobacteriales	Burkholderiaceae	Lampropedia
944	2.62928e-05	0.0208333	0.00463273	0.000241052	0.082438	0.647797	0.50636	0.76733	0.647792	0.506355	0.767326	Neutral	0.0162006	Bacteria	Proteobacteria	Gammaproteobacteria	Pseudomonadales	Pseudomonadaceae	Pseudomonas
945	0.000336821	0.0416667	0.0578065	0.0190923	0.162054	0.999998	0.925897	1	0.999998	0.925897	1	Neutral	-0.0161398	Bacteria	Proteobacteria	Gammaproteobacteria	Pseudomonadales	Pseudomonadaceae	Pseudomonas
947	0.000115601	0.0833333	0.0202148	0.0035023	0.108032	0.989831	0.90811	0.998958	0.989828	0.908106	0.998957	Neutral	0.0631185	Bacteria	Bacteroidetes	Bacteroidia	Chitinophagales	Chitinophagaceae	Taibaiella
948	0.00027457	0.0833333	0.0473712	0.0140616	0.14776	0.999982	0.925866	1	0.999981	0.925866	1	Neutral	0.0359622	Bacteria	Firmicutes	Clostridia	Clostridiales	Clostridiaceae_1	Clostridium_sensu_stricto_12
949	6.64303e-05	0.125	0.011665	0.00133511	0.0943663	0.928399	0.819625	0.973683	0.928392	0.819617	0.97368	Above	0.113335	Bacteria	Firmicutes	Bacilli	Bacillales	Planococcaceae	Lysinibacillus
950	0.000106197	0.166667	0.0185852	0.00303186	0.105484	0.985229	0.900579	0.997968	0.985226	0.900573	0.997967	Above	0.148082	Bacteria	Proteobacteria	Alphaproteobacteria	Rhodobacterales	Rhodobacteraceae	Citreicella
951	6.2554e-06	0.0416667	0.00110407	1.48252e-05	0.0761298	0.219852	0.125979	0.355242	0.219851	0.125979	0.355242	Neutral	0.0405626	Bacteria	Firmicutes	Bacilli	Bacillales	Paenibacillaceae	Paenibacillus
952	8.68707e-07	0.0208333	0.000153396	2.92894e-07	0.0743839	0.0338905	0.00827026	0.128588	0.0338905	0.00827026	0.128588	Neutral	0.0206799	Bacteria	Bacteroidetes	Bacteroidia	Flavobacteriales	Flavobacteriaceae	Flavobacterium
953	0.000319908	0.0625	0.0549822	0.0176901	0.158226	0.999997	0.925894	1	0.999997	0.925894	1	Neutral	0.00751776	Bacteria	Bacteroidetes	Bacteroidia	Chitinophagales	Chitinophagaceae	NA
954	0.00016638	0.0208333	0.0289694	0.00640371	0.121342	0.998645	0.923413	0.999978	0.998644	0.923412	0.999978	Neutral	-0.00813606	Bacteria	Firmicutes	Bacilli	Bacillales	Staphylococcaceae	Staphylococcus
955	2.3974e-05	0.0416667	0.00422499	0.000202245	0.0817217	0.613844	0.472608	0.738208	0.613839	0.472604	0.738204	Neutral	0.0374417	Bacteria	Bacteroidetes	Bacteroidia	Sphingobacteriales	Sphingobacteriaceae	Sphingobacterium
956	6.91364e-05	0.0625	0.0121374	0.00143365	0.0951426	0.935691	0.829236	0.977576	0.935685	0.829228	0.977573	Neutral	0.0503626	Bacteria	Proteobacteria	Gammaproteobacteria	Enterobacteriales	Enterobacteriaceae	NA
958	5.81327e-05	0.0833333	0.0102152	0.00105058	0.091966	0.90047	0.784067	0.957523	0.900463	0.784059	0.957519	Neutral	0.0731182	Bacteria	Actinobacteria	Actinobacteria	Micrococcales	Micrococcales_Incertae_Sedis	Timonella
959	0.000129794	0.25	0.0226693	0.00425505	0.111824	0.994211	0.915546	0.999633	0.994209	0.915543	0.999632	Above	0.227331	Bacteria	Firmicutes	Clostridia	Clostridiales	Lachnospiraceae	NA
960	0.000261598	0.0416667	0.0451826	0.0130622	0.144707	0.999969	0.925843	1	0.999969	0.925843	1	Neutral	-0.00351595	Bacteria	Bacteroidetes	Bacteroidia	Cytophagales	Spirosomaceae	Persicitalea
962	0.000219561	0.166667	0.0380571	0.00996211	0.134612	0.999836	0.925596	1	0.999836	0.925596	1	Above	0.12861	Bacteria	Firmicutes	Clostridia	Clostridiales	Ruminococcaceae	Ruminococcus_1
963	1.39732e-05	0.0208333	0.00246463	7.15626e-05	0.0785926	0.425691	0.296489	0.565905	0.425688	0.296487	0.565903	Neutral	0.0183687	Bacteria	Proteobacteria	Gammaproteobacteria	Enterobacteriales	Enterobacteriaceae	Providencia
964	6.05008e-05	0.0416667	0.0106292	0.00112901	0.0926542	0.909399	0.795244	0.962881	0.909392	0.795235	0.962877	Neutral	0.0310375	Bacteria	Proteobacteria	Gammaproteobacteria	Betaproteobacteriales	Burkholderiaceae	Lampropedia
966	4.07341e-06	0.0208333	0.000719083	6.34754e-06	0.0754254	0.149278	0.0748391	0.275694	0.149278	0.0748389	0.275694	Neutral	0.0201143	Bacteria	Tenericutes	Mollicutes	Acholeplasmatales	Acholeplasmataceae	Acholeplasma
967	0.00011498	0.104167	0.0201073	0.00347051	0.107864	0.989577	0.907688	0.99891	0.989574	0.907683	0.99891	Neutral	0.0840594	Bacteria	Proteobacteria	Alphaproteobacteria	Sphingomonadales	Sphingomonadaceae	Novosphingobium
968	1.83422e-05	0.0625	0.00323404	0.000121099	0.0799678	0.517121	0.37982	0.651885	0.517118	0.379817	0.651882	Neutral	0.059266	Bacteria	Proteobacteria	Gammaproteobacteria	Betaproteobacteriales	Burkholderiaceae	Achromobacter
969	9.64358e-05	0.0416667	0.0168908	0.00256942	0.102809	0.978239	0.889573	0.996029	0.978235	0.889567	0.996028	Neutral	0.0247758	Bacteria	Proteobacteria	Gammaproteobacteria	Pseudomonadales	Pseudomonadaceae	Pseudomonas
970	1.62937e-06	0.0208333	0.000287693	1.02683e-06	0.0746319	0.0626213	0.021546	0.168516	0.0626213	0.021546	0.168516	Neutral	0.0205456	Bacteria	Firmicutes	Bacilli	Lactobacillales	Enterococcaceae	Enterococcus
972	0.000105551	0.166667	0.0184731	0.00300043	0.105308	0.984845	0.899962	0.997874	0.984842	0.899957	0.997874	Above	0.148194	Bacteria	Actinobacteria	Actinobacteria	Frankiales	Nakamurellaceae	Nakamurella
975	0.000188025	0.0833333	0.0326781	0.00779653	0.126817	0.999426	0.924841	0.999996	0.999426	0.924841	0.999996	Neutral	0.0506552	Bacteria	Firmicutes	Negativicutes	Selenomonadales	Veillonellaceae	Selenomonas
976	8.09623e-05	0.104167	0.0141993	0.00189524	0.0984991	0.959782	0.8623	0.989124	0.959777	0.862293	0.989122	Above	0.0899674	Bacteria	Actinobacteria	Actinobacteria	Corynebacteriales	Corynebacteriaceae	Corynebacterium_1
978	2.36755e-05	0.0416667	0.0041725	0.000197474	0.0816293	0.609242	0.468083	0.734212	0.609238	0.468078	0.734208	Neutral	0.0374942	Bacteria	Proteobacteria	Alphaproteobacteria	Rhizobiales	Stappiaceae	Agaricicola
979	4.50732e-05	0.0833333	0.00792914	0.000660584	0.0881227	0.832865	0.703685	0.912714	0.832858	0.703678	0.912709	Neutral	0.0754042	Bacteria	Bacteroidetes	Bacteroidia	Bacteroidales	Dysgonomonadaceae	Dysgonomonas
980	7.30491e-05	0.0625	0.0128201	0.00158089	0.0962594	0.944941	0.841669	0.982272	0.944935	0.841662	0.982269	Neutral	0.0496799	Bacteria	Firmicutes	Bacilli	Bacillales	Family_XII	Exiguobacterium
982	3.07508e-05	0.0208333	0.00541617	0.000324097	0.0838057	0.704914	0.564653	0.814806	0.704908	0.564647	0.814802	Neutral	0.0154172	Bacteria	Proteobacteria	Gammaproteobacteria	Betaproteobacteriales	Burkholderiaceae	Lampropedia
983	1.14201e-05	0.0416667	0.00201474	4.83191e-05	0.0777827	0.364444	0.243095	0.505882	0.364442	0.243093	0.50588	Neutral	0.0396519	Bacteria	Proteobacteria	Gammaproteobacteria	Enterobacteriales	Enterobacteriaceae	Kluyvera
985	0.000195729	0.0833333	0.0339949	0.00831143	0.12874	0.999577	0.925119	0.999998	0.999577	0.925119	0.999998	Neutral	0.0493385	Bacteria	Proteobacteria	Gammaproteobacteria	Cellvibrionales	Cellvibrionaceae	Cellvibrio
986	1.35772e-05	0.0416667	0.00239486	6.76765e-05	0.0784673	0.416593	0.288432	0.557115	0.416591	0.28843	0.557113	Neutral	0.0392718	Bacteria	Firmicutes	Bacilli	Lactobacillales	Enterococcaceae	Melissococcus
987	7.4867e-05	0.125	0.0131371	0.00165117	0.0967762	0.948774	0.84691	0.984129	0.948768	0.846902	0.984126	Above	0.111863	Bacteria	Verrucomicrobia	Verrucomicrobiae	Verrucomicrobiales	Rubritaleaceae	Luteolibacter
988	0.000145446	0.0208333	0.0253694	0.00513989	0.115939	0.99689	0.920253	0.999888	0.996888	0.92025	0.999888	Neutral	-0.00453607	Bacteria	Firmicutes	Clostridia	Clostridiales	Peptostreptococcaceae	Peptostreptococcus
990	8.21622e-06	0.0416667	0.00144991	2.53578e-05	0.0767597	0.278263	0.171602	0.417786	0.278262	0.171601	0.417785	Neutral	0.0402168	Bacteria	Proteobacteria	Deltaproteobacteria	Bdellovibrionales	Bacteriovoracaceae	Peredibacter
991	0.00011309	0.125	0.01978	0.00337439	0.107354	0.988765	0.906342	0.998752	0.988762	0.906338	0.998752	Above	0.10522	Bacteria	Firmicutes	Clostridia	Clostridiales	Lachnospiraceae	Lachnoclostridium_5
992	3.0293e-05	0.0416667	0.00533575	0.00031507	0.0836658	0.699503	0.559045	0.810395	0.699498	0.559039	0.810391	Neutral	0.0363309	Bacteria	Bacteroidetes	Bacteroidia	Sphingobacteriales	Sphingobacteriaceae	Sphingobacterium
993	0.000105713	0.166667	0.0185012	0.00300829	0.105352	0.984942	0.900118	0.997898	0.984939	0.900113	0.997897	Above	0.148165	Bacteria	Proteobacteria	Alphaproteobacteria	Rhodobacterales	Rhodobacteraceae	NA
994	5.47495e-05	0.0625	0.00962343	0.000942511	0.0909783	0.886166	0.766481	0.948621	0.886159	0.766472	0.948616	Neutral	0.0528766	Bacteria	Bacteroidetes	Bacteroidia	Bacteroidales	Dysgonomonadaceae	Dysgonomonas
995	0.000224834	0.0208333	0.0389538	0.0103385	0.135896	0.999867	0.925654	1	0.999867	0.925653	1	Neutral	-0.0181204	Bacteria	Actinobacteria	Actinobacteria	Micrococcales	Dermacoccaceae	Kytococcus
999	5.32013e-05	0.0416667	0.00935255	0.000894659	0.0905245	0.878952	0.757745	0.943997	0.878945	0.757737	0.943993	Neutral	0.0323141	Bacteria	Proteobacteria	Gammaproteobacteria	Enterobacteriales	Enterobacteriaceae	Citrobacter
1001	0.000121208	0.166667	0.0211851	0.00379371	0.109537	0.99186	0.911519	0.999307	0.991857	0.911515	0.999306	Above	0.145482	Bacteria	Proteobacteria	Gammaproteobacteria	Aeromonadales	Aeromonadaceae	Aeromonas
1003	3.25873e-06	0.0208333	0.000575307	4.07726e-06	0.0751614	0.121321	0.0561794	0.242583	0.121321	0.0561792	0.242583	Neutral	0.020258	Bacteria	Proteobacteria	Alphaproteobacteria	Rhizobiales	Rhizobiaceae	Aliihoeflea
1004	7.0866e-05	0.0625	0.0124392	0.00149805	0.0956371	0.939957	0.834935	0.979778	0.939951	0.834927	0.979775	Neutral	0.0500608	Bacteria	Proteobacteria	Gammaproteobacteria	Enterobacteriales	Enterobacteriaceae	Providencia
1005	0.000123217	0.104167	0.0215325	0.00390005	0.110074	0.992483	0.912579	0.999402	0.992481	0.912575	0.999401	Neutral	0.0826341	Bacteria	Bacteroidetes	Bacteroidia	Sphingobacteriales	Sphingobacteriaceae	Sphingobacterium
1006	0.000263317	0.0833333	0.045473	0.0131936	0.145113	0.999971	0.925846	1	0.999971	0.925846	1	Neutral	0.0378603	Bacteria	Bacteroidetes	Bacteroidia	Bacteroidales	Dysgonomonadaceae	Dysgonomonas
1007	2.20413e-05	0.0208333	0.00388503	0.000172272	0.0811222	0.583058	0.442546	0.71126	0.583053	0.442542	0.711256	Neutral	0.0169483	Bacteria	Firmicutes	Clostridia	Clostridiales	Clostridiaceae_2	Alkaliphilus
1008	5.80918e-05	0.0625	0.010208	0.00104924	0.0919541	0.900308	0.783866	0.957424	0.900301	0.783858	0.95742	Neutral	0.052292	Bacteria	Proteobacteria	Gammaproteobacteria	Betaproteobacteriales	Burkholderiaceae	Achromobacter
1010	0.000111455	0.0833333	0.0194966	0.00329196	0.106912	0.988011	0.905101	0.998598	0.988008	0.905096	0.998597	Neutral	0.0638367	Bacteria	Proteobacteria	Gammaproteobacteria	Xanthomonadales	Xanthomonadaceae	Pseudoxanthomonas
1011	0.000157386	0.0625	0.0274243	0.00585009	0.119034	0.998064	0.922359	0.999955	0.998063	0.922357	0.999955	Neutral	0.0350757	Bacteria	Firmicutes	Clostridia	Clostridiales	Family_XI	Anaerococcus
1012	7.43967e-06	0.0416667	0.00131296	2.08614e-05	0.0765106	0.255673	0.153655	0.393899	0.255672	0.153654	0.393899	Neutral	0.0403537	Bacteria	Bacteroidetes	Bacteroidia	Flavobacteriales	Weeksellaceae	Chryseobacterium
1014	8.95203e-05	0.166667	0.0156888	0.00225881	0.100894	0.971365	0.879156	0.993718	0.971361	0.87915	0.993716	Above	0.150978	Bacteria	Actinobacteria	Actinobacteria	Corynebacteriales	Corynebacteriaceae	Lawsonella
1015	7.45641e-05	0.145833	0.0130843	0.00163938	0.0966902	0.948154	0.846059	0.983833	0.948149	0.846051	0.98383	Above	0.132749	Bacteria	Bacteroidetes	Bacteroidia	Sphingobacteriales	Sphingobacteriaceae	Sphingobacterium
1017	9.58799e-05	0.0208333	0.0167943	0.00254391	0.102656	0.977753	0.888825	0.995878	0.977749	0.888819	0.995877	Neutral	0.00403906	Bacteria	Bacteroidetes	Bacteroidia	Flavobacteriales	Weeksellaceae	Chryseobacterium
1018	0.000247815	0.0833333	0.0428521	0.0120215	0.141432	0.999947	0.925801	1	0.999946	0.925801	1	Neutral	0.0404813	Bacteria	Proteobacteria	Gammaproteobacteria	Betaproteobacteriales	Burkholderiaceae	NA
1019	7.90911e-05	0.0833333	0.0138733	0.00181896	0.0979718	0.956681	0.85791	0.987772	0.956676	0.857903	0.98777	Neutral	0.06946	Bacteria	Bacteroidetes	Bacteroidia	Flavobacteriales	Weeksellaceae	Chryseobacterium
1020	0.000137434	0.0208333	0.0239882	0.00468016	0.113841	0.995725	0.918191	0.999793	0.995724	0.918188	0.999793	Neutral	-0.0031549	Bacteria	Firmicutes	Clostridia	Clostridiales	Lachnospiraceae	Eisenbergiella
1021	0.000194301	0.145833	0.033751	0.00821528	0.128385	0.999553	0.925074	0.999998	0.999552	0.925073	0.999998	Above	0.112082	Bacteria	Firmicutes	Clostridia	Clostridiales	Lachnospiraceae	NA
1024	4.40366e-05	0.0416667	0.00774745	0.000632875	0.087814	0.825844	0.695678	0.90772	0.825838	0.69567	0.907715	Neutral	0.0339192	Bacteria	Proteobacteria	Gammaproteobacteria	Enterobacteriales	Enterobacteriaceae	Providencia
1025	0.000161704	0.145833	0.0281663	0.00611393	0.120145	0.998369	0.922911	0.999968	0.998368	0.92291	0.999968	Above	0.117667	Bacteria	Proteobacteria	Gammaproteobacteria	Enterobacteriales	Enterobacteriaceae	Klebsiella
1026	0.000118864	0.0416667	0.0207797	0.00367094	0.108909	0.991066	0.910179	0.999177	0.991063	0.910174	0.999177	Neutral	0.020887	Bacteria	Bacteroidetes	Bacteroidia	Bacteroidales	Dysgonomonadaceae	Dysgonomonas
1028	4.83834e-06	0.0208333	0.00085406	8.92486e-06	0.0756728	0.174717	0.0926814	0.30496	0.174717	0.0926811	0.30496	Neutral	0.0199793	Bacteria	Actinobacteria	Actinobacteria	Micrococcales	Microbacteriaceae	Leucobacter
1029	0.000108788	0.166667	0.0190345	0.00315912	0.106189	0.986673	0.902914	0.998306	0.98667	0.902909	0.998305	Above	0.147632	Bacteria	Proteobacteria	Alphaproteobacteria	Rhizobiales	Beijerinckiaceae	Methylobacterium
1031	0.00014586	0.145833	0.0254407	0.005164	0.116047	0.99694	0.920343	0.999891	0.996939	0.920341	0.999891	Above	0.120393	Bacteria	Bacteroidetes	Bacteroidia	Chitinophagales	Chitinophagaceae	Terrimonas
1032	1.39085e-05	0.0208333	0.00245323	7.09205e-05	0.0785721	0.424214	0.295178	0.564481	0.424211	0.295176	0.564478	Neutral	0.0183801	Bacteria	Bacteroidetes	Bacteroidia	Sphingobacteriales	Sphingobacteriaceae	NA
1035	1.28703e-05	0.0208333	0.0022703	6.09934e-05	0.0782433	0.399991	0.27384	0.540964	0.399989	0.273838	0.540962	Neutral	0.018563	Bacteria	Proteobacteria	Alphaproteobacteria	Rhizobiales	Devosiaceae	Devosia
1036	0.000197117	0.104167	0.0342318	0.00840518	0.129085	0.9996	0.925161	0.999998	0.9996	0.925161	0.999998	Neutral	0.0699348	Bacteria	Firmicutes	Clostridia	Clostridiales	Ruminococcaceae	NA
1037	7.25692e-05	0.0833333	0.0127364	0.00156253	0.0961228	0.943882	0.840231	0.98175	0.943876	0.840224	0.981747	Neutral	0.070597	Bacteria	Proteobacteria	Gammaproteobacteria	Pseudomonadales	Pseudomonadaceae	Pseudomonas
1038	8.09874e-06	0.0208333	0.00142919	2.46504e-05	0.0767221	0.27489	0.168899	0.414242	0.274889	0.168899	0.414241	Neutral	0.0194041	Bacteria	Epsilonbacteraeota	Campylobacteria	Campylobacterales	Campylobacteraceae	Campylobacter
1040	3.3325e-05	0.0416667	0.00586828	0.000376934	0.0845901	0.733573	0.594685	0.837847	0.733568	0.594678	0.837842	Neutral	0.0357984	Bacteria	Bacteroidetes	Bacteroidia	Bacteroidales	Dysgonomonadaceae	Dysgonomonas
1041	0.000177422	0.0625	0.030863	0.00710393	0.124148	0.999126	0.924291	0.999991	0.999125	0.92429	0.999991	Neutral	0.031637	Bacteria	Bacteroidetes	Bacteroidia	Sphingobacteriales	Sphingobacteriaceae	Sphingobacterium
1042	5.03529e-05	0.0208333	0.00885394	0.0008093	0.0896866	0.864462	0.740443	0.934468	0.864455	0.740435	0.934464	Neutral	0.0119794	Bacteria	Bacteroidetes	Bacteroidia	Flavobacteriales	Flavobacteriaceae	Flavobacterium
1043	0.00023589	0.0208333	0.040831	0.0111396	0.138571	0.999914	0.925741	1	0.999914	0.925741	1	Neutral	-0.0199977	Bacteria	Proteobacteria	Gammaproteobacteria	Pseudomonadales	Pseudomonadaceae	Pseudomonas
1045	3.254e-05	0.104167	0.00573043	0.000360451	0.0843513	0.725142	0.585791	0.831126	0.725136	0.585785	0.831122	Above	0.0984362	Bacteria	Proteobacteria	Gammaproteobacteria	Betaproteobacteriales	Burkholderiaceae	Bordetella
1046	3.56385e-05	0.0416667	0.00627443	0.000427372	0.0852918	0.756948	0.619607	0.85621	0.756942	0.6196	0.856205	Neutral	0.0353922	Bacteria	Proteobacteria	Alphaproteobacteria	Sphingomonadales	Sphingomonadaceae	Novosphingobium
1047	3.61134e-06	0.0208333	0.000637539	4.99946e-06	0.0752757	0.133533	0.0641949	0.257181	0.133532	0.0641947	0.257181	Neutral	0.0201958	Bacteria	Firmicutes	Bacilli	Lactobacillales	Enterococcaceae	Enterococcus
1048	0.000127989	0.0416667	0.0223575	0.00415662	0.111345	0.993781	0.914803	0.99958	0.993779	0.9148	0.999579	Neutral	0.0193091	Bacteria	Proteobacteria	Gammaproteobacteria	Pseudomonadales	Pseudomonadaceae	Pseudomonas
1050	7.72591e-05	0.104167	0.0135541	0.00174543	0.0974541	0.953414	0.853333	0.986299	0.953408	0.853325	0.986297	Above	0.0906126	Bacteria	Patescibacteria	Saccharimonadia	Saccharimonadales	Saccharimonadaceae	NA
1051	9.35637e-05	0.125	0.0163918	0.00243865	0.102016	0.975611	0.885548	0.995188	0.975607	0.885542	0.995187	Above	0.108608	Bacteria	Actinobacteria	Actinobacteria	Corynebacteriales	Corynebacteriaceae	Corynebacterium_1
1053	9.39584e-06	0.0208333	0.00165791	3.29928e-05	0.0771372	0.311275	0.198447	0.452072	0.311274	0.198446	0.452071	Neutral	0.0191754	Bacteria	Proteobacteria	Alphaproteobacteria	Rhodobacterales	Rhodobacteraceae	Paracoccus
1056	1.78985e-05	0.0416667	0.00315593	0.00011552	0.0798288	0.508543	0.371821	0.643998	0.508539	0.371818	0.643995	Neutral	0.0385107	Bacteria	Proteobacteria	Alphaproteobacteria	Rhodobacterales	Rhodobacteraceae	NA
1057	0.000117573	0.1875	0.0205562	0.00360388	0.108562	0.990596	0.909389	0.999096	0.990594	0.909385	0.999096	Above	0.166944	Bacteria	Proteobacteria	Gammaproteobacteria	Betaproteobacteriales	Burkholderiaceae	Oxalicibacterium
1058	8.15161e-05	0.125	0.0142957	0.00191804	0.0986549	0.960657	0.863547	0.989497	0.960651	0.86354	0.989494	Above	0.110704	Bacteria	Actinobacteria	Actinobacteria	Micrococcales	Cellulomonadaceae	Cellulomonas
1059	4.66208e-05	0.0833333	0.00820031	0.000702872	0.0885826	0.842822	0.715137	0.919701	0.842815	0.715129	0.919696	Neutral	0.075133	Bacteria	Firmicutes	Bacilli	Bacillales	Paenibacillaceae	Saccharibacillus
1060	0.000116363	0.1875	0.0203466	0.0035414	0.108237	0.990133	0.908615	0.999014	0.990131	0.908611	0.999013	Above	0.167153	Bacteria	Proteobacteria	Alphaproteobacteria	Caulobacterales	Caulobacteraceae	Brevundimonas
1061	5.23418e-06	0.0208333	0.000923903	1.04266e-05	0.0758006	0.187582	0.101973	0.31949	0.187581	0.101973	0.31949	Neutral	0.0199094	Bacteria	Proteobacteria	Alphaproteobacteria	Rhizobiales	Devosiaceae	Pelagibacterium
1062	1.53899e-05	0.0416667	0.00271418	8.62968e-05	0.0790399	0.457091	0.324629	0.595913	0.457089	0.324627	0.59591	Neutral	0.0389525	Bacteria	Bacteroidetes	Bacteroidia	Cytophagales	Spirosomaceae	Leadbetterella
1063	0.000147672	0.125	0.0257528	0.00527006	0.116519	0.997153	0.920722	0.999905	0.997151	0.92072	0.999905	Above	0.0992472	Bacteria	Bacteroidetes	Bacteroidia	Sphingobacteriales	Sphingobacteriaceae	Parapedobacter
1066	0.000119306	0.0416667	0.0208561	0.00369399	0.109028	0.991221	0.91044	0.999203	0.991219	0.910436	0.999203	Neutral	0.0208105	Bacteria	Gemmatimonadetes	Gemmatimonadetes	Gemmatimonadales	Gemmatimonadaceae	NA
1067	7.14166e-05	0.125	0.0125353	0.00151878	0.0957942	0.941255	0.836681	0.980436	0.941249	0.836673	0.980433	Above	0.112465	Bacteria	Bacteroidetes	Bacteroidia	Cytophagales	Cytophagaceae	Cytophaga
1068	7.13792e-06	0.0208333	0.00125974	1.92288e-05	0.0764137	0.246705	0.146633	0.384315	0.246704	0.146632	0.384314	Neutral	0.0195736	Bacteria	Bacteroidetes	Bacteroidia	Sphingobacteriales	Sphingobacteriaceae	Sphingobacterium
1070	9.23184e-05	0.145833	0.0161753	0.00238272	0.101671	0.974375	0.883674	0.994774	0.974371	0.883668	0.994772	Above	0.129658	Bacteria	Bacteroidetes	Bacteroidia	Cytophagales	Spirosomaceae	Persicitalea
1071	0.000119362	0.0625	0.0208658	0.00369689	0.109042	0.991241	0.910473	0.999206	0.991238	0.910469	0.999206	Neutral	0.0416342	Bacteria	Proteobacteria	Gammaproteobacteria	Betaproteobacteriales	Burkholderiaceae	NA
1072	0.000181994	0.0833333	0.031646	0.00740021	0.125302	0.999271	0.924556	0.999993	0.99927	0.924556	0.999993	Neutral	0.0516873	Bacteria	Proteobacteria	Gammaproteobacteria	Betaproteobacteriales	Burkholderiaceae	Hydrogenophaga
1075	4.86751e-05	0.0833333	0.00856015	0.000760685	0.0891911	0.855129	0.729455	0.928173	0.855122	0.729447	0.928169	Neutral	0.0747732	Bacteria	Actinobacteria	Actinobacteria	Frankiales	Nakamurellaceae	Nakamurella
1076	8.60148e-06	0.0208333	0.00151784	2.77452e-05	0.0768831	0.289215	0.180429	0.42924	0.289214	0.180428	0.429239	Neutral	0.0193155	Bacteria	Proteobacteria	Deltaproteobacteria	Bdellovibrionales	Bacteriovoracaceae	NA
1077	8.77516e-05	0.125	0.0153811	0.00218174	0.100401	0.969283	0.876067	0.992951	0.969278	0.87606	0.992949	Above	0.109619	Bacteria	Proteobacteria	Alphaproteobacteria	Rhodobacterales	Rhodobacteraceae	NA
1078	8.86569e-05	0.0625	0.0155386	0.00222106	0.100653	0.970367	0.877672	0.993353	0.970362	0.877665	0.993352	Neutral	0.0469614	Bacteria	Proteobacteria	Deltaproteobacteria	Bradymonadales	NA	NA
1079	5.18506e-05	0.0416667	0.00911613	0.000853743	0.0901276	0.872285	0.749745	0.939651	0.872278	0.749737	0.939647	Neutral	0.0325505	Bacteria	Proteobacteria	Gammaproteobacteria	Betaproteobacteriales	Burkholderiaceae	Delftia
1080	6.27501e-05	0.104167	0.0110222	0.00120558	0.0933055	0.917137	0.805068	0.967386	0.91713	0.80506	0.967382	Above	0.0931444	Bacteria	Firmicutes	Bacilli	Bacillales	Paenibacillaceae	Saccharibacillus
1081	3.64021e-05	0.0833333	0.00640846	0.000444621	0.0855227	0.764204	0.627427	0.861827	0.764198	0.62742	0.861822	Neutral	0.0769249	Bacteria	Chlamydiae	Chlamydiae	Chlamydiales	Parachlamydiaceae	Neochlamydia
1082	1.74927e-05	0.0833333	0.00308447	0.000110525	0.0797014	0.500562	0.364414	0.636627	0.500559	0.364411	0.636624	Above	0.0802489	Bacteria	Proteobacteria	Deltaproteobacteria	Bdellovibrionales	Bacteriovoracaceae	Peredibacter
1085	3.13437e-05	0.0416667	0.00552032	0.000335956	0.0839867	0.711777	0.571794	0.820374	0.711771	0.571789	0.820369	Neutral	0.0361463	Bacteria	Proteobacteria	Gammaproteobacteria	Xanthomonadales	Xanthomonadaceae	Luteimonas
1086	4.36189e-05	0.104167	0.00767424	0.000621852	0.0876894	0.822933	0.692373	0.905634	0.822926	0.692365	0.905629	Above	0.0964924	Bacteria	Proteobacteria	Gammaproteobacteria	Xanthomonadales	Rhodanobacteraceae	Chiayiivirga
1087	3.46206e-05	0.0833333	0.00609575	0.000404841	0.0849834	0.746928	0.608873	0.848387	0.746921	0.608867	0.848382	Neutral	0.0772376	Bacteria	Proteobacteria	Gammaproteobacteria	Pseudomonadales	Moraxellaceae	Acinetobacter
1088	1.49115e-05	0.0416667	0.00262991	8.11762e-05	0.078889	0.446684	0.315246	0.586023	0.446681	0.315244	0.58602	Neutral	0.0390368	Bacteria	Firmicutes	Clostridia	Clostridiales	Family_XI	Peptoniphilus
1089	3.44686e-05	0.0416667	0.00606906	0.000401522	0.0849373	0.745396	0.607239	0.847185	0.74539	0.607233	0.84718	Neutral	0.0355976	Bacteria	Actinobacteria	Actinobacteria	Micrococcales	Micrococcaceae	Glutamicibacter
1090	2.91064e-05	0.0208333	0.00512726	0.000292197	0.0833026	0.685012	0.544115	0.79849	0.685007	0.54411	0.798485	Neutral	0.0157061	Bacteria	Proteobacteria	Gammaproteobacteria	Betaproteobacteriales	Burkholderiaceae	Massilia
1091	1.85393e-05	0.0416667	0.00326874	0.000123616	0.0800296	0.520884	0.38334	0.655334	0.520881	0.383337	0.655331	Neutral	0.0383979	Bacteria	Proteobacteria	Gammaproteobacteria	Pseudomonadales	Moraxellaceae	Acinetobacter
1093	1.74196e-05	0.0416667	0.0030716	0.000109636	0.0796785	0.499111	0.363071	0.635284	0.499108	0.363068	0.635281	Neutral	0.0385951	Bacteria	Actinobacteria	Actinobacteria	NA	NA	NA
1094	6.64599e-05	0.166667	0.0116702	0.00133618	0.0943748	0.928483	0.819735	0.973729	0.928476	0.819727	0.973726	Above	0.154996	Bacteria	Proteobacteria	Alphaproteobacteria	Caulobacterales	Caulobacteraceae	Asticcacaulis
1096	6.26734e-06	0.0208333	0.00110617	1.4881e-05	0.0761337	0.220221	0.12626	0.355646	0.220221	0.126259	0.355646	Neutral	0.0197272	Bacteria	Proteobacteria	Gammaproteobacteria	Enterobacteriales	Enterobacteriaceae	NA
1097	0.000167126	0.0833333	0.0290973	0.00645027	0.121532	0.998685	0.923485	0.999979	0.998684	0.923484	0.999979	Neutral	0.054236	Bacteria	Bacteroidetes	Bacteroidia	Bacteroidales	Dysgonomonadaceae	Dysgonomonas
1098	0.000106969	0.166667	0.018719	0.00306957	0.105694	0.985675	0.901297	0.998075	0.985671	0.901292	0.998074	Above	0.147948	Bacteria	Bacteroidetes	Bacteroidia	Sphingobacteriales	Sphingobacteriaceae	Sphingobacterium
1100	0.000144472	0.0833333	0.0252016	0.00508327	0.115685	0.996767	0.920034	0.999879	0.996766	0.920032	0.999879	Neutral	0.0581317	Bacteria	Proteobacteria	Gammaproteobacteria	Xanthomonadales	Xanthomonadaceae	Stenotrophomonas
1101	3.64515e-05	0.0833333	0.00641714	0.000445748	0.0855376	0.764666	0.627926	0.862183	0.76466	0.627919	0.862178	Neutral	0.0769162	Bacteria	Firmicutes	Bacilli	Bacillales	Paenibacillaceae	Paenibacillus
1102	5.14561e-05	0.0625	0.00904708	0.000841943	0.0900116	0.870269	0.74734	0.938324	0.870262	0.747332	0.93832	Neutral	0.0534529	Bacteria	Firmicutes	Clostridia	Clostridiales	Lachnospiraceae	Anaerocolumna
1104	0.000110398	0.0416667	0.0193134	0.00323907	0.106626	0.987497	0.904259	0.998488	0.987494	0.904254	0.998488	Neutral	0.0223532	Bacteria	Actinobacteria	Acidimicrobiia	Microtrichales	Iamiaceae	Iamia
1105	9.39634e-05	0.0833333	0.0164612	0.0024567	0.102126	0.975995	0.886133	0.995314	0.975991	0.886126	0.995313	Neutral	0.0668721	Bacteria	Proteobacteria	Alphaproteobacteria	Acetobacterales	Acetobacteraceae	Gluconobacter
1106	0.000174161	0.145833	0.0303042	0.00689488	0.123323	0.999005	0.92407	0.999988	0.999005	0.924069	0.999988	Above	0.115529	Bacteria	Proteobacteria	Gammaproteobacteria	Enterobacteriales	Enterobacteriaceae	Pectobacterium
1107	1.30359e-05	0.0416667	0.00229948	6.25296e-05	0.0782958	0.403922	0.277282	0.544802	0.40392	0.27728	0.5448	Neutral	0.0393672	Bacteria	Verrucomicrobia	Verrucomicrobiae	Opitutales	Puniceicoccaceae	Cerasicoccus
1108	0.000151781	0.145833	0.0264601	0.00551304	0.117586	0.997581	0.92149	0.999931	0.99758	0.921488	0.999931	Above	0.119373	Bacteria	Proteobacteria	Alphaproteobacteria	Caulobacterales	Caulobacteraceae	Caulobacter
1109	2.68601e-05	0.0625	0.00473246	0.00025101	0.0826127	0.655639	0.514248	0.773964	0.655634	0.514243	0.77396	Neutral	0.0577675	Bacteria	Proteobacteria	Gammaproteobacteria	Betaproteobacteriales	Burkholderiaceae	Aquabacterium
1110	0.000116769	0.0416667	0.020417	0.00356235	0.108346	0.990291	0.908879	0.999042	0.990289	0.908875	0.999042	Neutral	0.0212496	Bacteria	Firmicutes	Bacilli	Bacillales	Staphylococcaceae	Staphylococcus
1113	0.000265999	0.0416667	0.0459257	0.0133992	0.145746	0.999974	0.925852	1	0.999974	0.925852	1	Neutral	-0.00425906	Bacteria	Bacteroidetes	Bacteroidia	Chitinophagales	Chitinophagaceae	Taibaiella
1118	0.000109701	0.0208333	0.0191926	0.00320437	0.106437	0.987147	0.903687	0.998412	0.987144	0.903681	0.998411	Neutral	0.00164069	Bacteria	Proteobacteria	Alphaproteobacteria	Rhizobiales	Xanthobacteraceae	NA
1119	0.000206446	0.0833333	0.0358237	0.00904328	0.131395	0.999724	0.925389	0.999999	0.999724	0.925389	0.999999	Neutral	0.0475096	Bacteria	Proteobacteria	Gammaproteobacteria	Xanthomonadales	Xanthomonadaceae	Pseudoxanthomonas
1120	7.35422e-05	0.104167	0.0129061	0.00159983	0.0963997	0.946008	0.843123	0.982795	0.946002	0.843115	0.982792	Above	0.0912606	Bacteria	Proteobacteria	Gammaproteobacteria	Enterobacteriales	Enterobacteriaceae	NA
1122	0.00015223	0.104167	0.0265374	0.00553983	0.117702	0.997624	0.921567	0.999933	0.997623	0.921565	0.999933	Neutral	0.0776292	Bacteria	Bacteroidetes	Bacteroidia	Flavobacteriales	Flavobacteriaceae	Flavobacterium
1123	0.00010132	0.0833333	0.017739	0.00279741	0.104152	0.982074	0.895553	0.997151	0.98207	0.895547	0.99715	Neutral	0.0655943	Bacteria	Bacteroidetes	Bacteroidia	Chitinophagales	Chitinophagaceae	Taibaiella
1124	6.75968e-06	0.0208333	0.00119302	1.72735e-05	0.0762921	0.235311	0.137799	0.372049	0.23531	0.137799	0.372048	Neutral	0.0196403	Bacteria	Firmicutes	Bacilli	Bacillales	Paenibacillaceae	Paenibacillus
1125	2.34445e-05	0.0833333	0.00413187	0.000193817	0.0815577	0.605644	0.464551	0.731079	0.605639	0.464547	0.731076	Above	0.0792015	Bacteria	Bacteroidetes	Bacteroidia	Sphingobacteriales	Sphingobacteriaceae	Sphingobacterium
1126	1.3578e-06	0.0208333	0.00023975	7.13956e-07	0.0745434	0.0524636	0.0164643	0.154788	0.0524636	0.0164643	0.154788	Neutral	0.0205936	Bacteria	Firmicutes	Bacilli	Bacillales	Planococcaceae	Solibacillus
1127	0.000176297	0.0625	0.0306703	0.00703164	0.123864	0.999086	0.924218	0.99999	0.999085	0.924217	0.99999	Neutral	0.0318297	Bacteria	Firmicutes	Negativicutes	Selenomonadales	Veillonellaceae	Zymophilus
1128	6.03452e-06	0.0208333	0.0010651	1.38101e-05	0.0760587	0.212983	0.120791	0.34771	0.212982	0.120791	0.34771	Neutral	0.0197682	Bacteria	Proteobacteria	Gammaproteobacteria	Betaproteobacteriales	Burkholderiaceae	Massilia
1131	2.97008e-06	0.0208333	0.00052436	3.39133e-06	0.0750677	0.111197	0.0497105	0.230304	0.111197	0.0497104	0.230304	Neutral	0.020309	Bacteria	Proteobacteria	Gammaproteobacteria	Betaproteobacteriales	Burkholderiaceae	Alcaligenes
1132	0.000174061	0.0625	0.030287	0.00688849	0.123297	0.999001	0.924062	0.999988	0.999001	0.924061	0.999988	Neutral	0.032213	Bacteria	Proteobacteria	Alphaproteobacteria	Acetobacterales	Acetobacteraceae	Acetobacter
1134	0.000147026	0.0833333	0.0256416	0.00523218	0.116351	0.997079	0.92059	0.999901	0.997078	0.920588	0.9999	Neutral	0.0576918	Bacteria	Firmicutes	Bacilli	Bacillales	Paenibacillaceae	Saccharibacillus
1135	5.54978e-05	0.0416667	0.00975435	0.000966005	0.0911972	0.889497	0.770544	0.950727	0.88949	0.770536	0.950722	Neutral	0.0319123	Bacteria	Bacteroidetes	Bacteroidia	Flavobacteriales	Weeksellaceae	Chryseobacterium
1136	6.47197e-05	0.0416667	0.0113663	0.00127426	0.093874	0.923368	0.813082	0.970911	0.923362	0.813074	0.970907	Neutral	0.0303004	Bacteria	Bacteroidetes	Bacteroidia	Flavobacteriales	Flavobacteriaceae	Flavobacterium
1137	8.80077e-05	0.104167	0.0154257	0.00219283	0.100473	0.969593	0.876526	0.993067	0.969589	0.876519	0.993065	Above	0.088741	Bacteria	Firmicutes	Negativicutes	Selenomonadales	Acidaminococcaceae	NA
1138	3.91604e-05	0.0416667	0.00689243	0.000509361	0.0863542	0.788656	0.654093	0.880441	0.78865	0.654085	0.880436	Neutral	0.0347742	Bacteria	Bacteroidetes	Bacteroidia	Flavobacteriales	Weeksellaceae	Moheibacter
1140	8.37821e-05	0.0833333	0.0146903	0.0020124	0.0992912	0.964041	0.868409	0.990902	0.964036	0.868401	0.9909	Neutral	0.068643	Bacteria	Actinobacteria	Rubrobacteria	Rubrobacterales	Rubrobacteriaceae	Rubrobacter
1142	0.000169254	0.104167	0.0294626	0.00658384	0.122075	0.998791	0.923679	0.999982	0.99879	0.923678	0.999982	Neutral	0.0747041	Bacteria	Verrucomicrobia	Verrucomicrobiae	Verrucomicrobiales	Rubritaleaceae	Luteolibacter
1143	8.24741e-05	0.125	0.0144626	0.00195773	0.0989242	0.962125	0.865648	0.990114	0.962119	0.865641	0.990111	Above	0.110537	Bacteria	Proteobacteria	Gammaproteobacteria	Xanthomonadales	Xanthomonadaceae	Pseudoxanthomonas
1144	0.000155718	0.0625	0.0271375	0.00574913	0.118604	0.997931	0.92212	0.999949	0.99793	0.922118	0.999949	Neutral	0.0353625	Bacteria	Bacteroidetes	Bacteroidia	Flavobacteriales	Crocinitomicaceae	Fluviicola
1145	1.31464e-05	0.0208333	0.00231895	6.35646e-05	0.0783308	0.406531	0.27957	0.547344	0.406529	0.279569	0.547342	Neutral	0.0185144	Bacteria	Proteobacteria	Gammaproteobacteria	Betaproteobacteriales	Burkholderiaceae	Pseudorhodoferax
1146	8.89974e-06	0.0416667	0.00157044	2.96643e-05	0.0769786	0.29758	0.187224	0.437934	0.297579	0.187223	0.437933	Neutral	0.0400962	Bacteria	Bacteroidetes	Bacteroidia	Chitinophagales	Chitinophagaceae	NA
1147	3.26067e-05	0.0416667	0.00574215	0.00036184	0.0843716	0.725869	0.586557	0.831708	0.725863	0.58655	0.831703	Neutral	0.0359245	Bacteria	Firmicutes	Bacilli	Bacillales	Paenibacillaceae	Saccharibacillus
1151	2.98717e-06	0.0208333	0.000527377	3.43021e-06	0.0750733	0.1118	0.0500908	0.23104	0.111799	0.0500907	0.23104	Neutral	0.020306	Bacteria	Proteobacteria	Alphaproteobacteria	Rhodobacterales	Rhodobacteraceae	Gemmobacter
1152	7.67902e-05	0.166667	0.0134723	0.0017268	0.0973214	0.952539	0.852114	0.985897	0.952533	0.852107	0.985894	Above	0.153194	Bacteria	Bacteroidetes	Bacteroidia	Bacteroidales	Dysgonomonadaceae	Dysgonomonas
1153	3.7351e-06	0.0208333	0.00065938	5.34502e-06	0.0753158	0.137778	0.0670321	0.262206	0.137778	0.067032	0.262205	Neutral	0.020174	Bacteria	Firmicutes	Bacilli	Lactobacillales	Lactobacillaceae	Lactobacillus
1154	4.23428e-05	0.0416667	0.00745055	0.000588687	0.0873084	0.813734	0.681988	0.898985	0.813728	0.681981	0.89898	Neutral	0.0342161	Bacteria	Verrucomicrobia	Verrucomicrobiae	Verrucomicrobiales	Rubritaleaceae	Luteolibacter
1155	9.75269e-05	0.0625	0.0170804	0.00261974	0.10311	0.979161	0.890999	0.996311	0.979157	0.890993	0.99631	Neutral	0.0454196	Bacteria	Firmicutes	Clostridia	Clostridiales	Ruminococcaceae	Fastidiosipila
1158	0.000117137	0.0416667	0.0204808	0.00358135	0.108445	0.990432	0.909115	0.999067	0.990429	0.90911	0.999067	Neutral	0.0211859	Bacteria	Firmicutes	Bacilli	Bacillales	Staphylococcaceae	Staphylococcus
1159	1.20218e-05	0.0208333	0.00212078	5.34078e-05	0.077974	0.379441	0.255982	0.520767	0.379439	0.25598	0.520765	Neutral	0.0187126	Bacteria	Proteobacteria	Alphaproteobacteria	Rhizobiales	Devosiaceae	Devosia
1160	8.47266e-05	0.0833333	0.0148547	0.00205223	0.0995559	0.965364	0.870326	0.991434	0.965359	0.870319	0.991432	Neutral	0.0684786	Bacteria	Bacteroidetes	Bacteroidia	Flavobacteriales	Flavobacteriaceae	Flavobacterium
1161	3.27779e-05	0.0416667	0.00577221	0.000365413	0.0844237	0.727725	0.588511	0.83319	0.727719	0.588505	0.833186	Neutral	0.0358945	Bacteria	Firmicutes	Bacilli	Bacillales	Paenibacillaceae	Paenibacillus
1163	5.43122e-07	0.0208333	9.59066e-05	1.14658e-07	0.0742776	0.0213253	0.00383649	0.109754	0.0213253	0.00383649	0.109754	Neutral	0.0207374	Bacteria	Bacteroidetes	Bacteroidia	Bacteroidales	Dysgonomonadaceae	Dysgonomonas
1165	2.44405e-06	0.0208333	0.00043151	2.30187e-06	0.0748969	0.0924457	0.0382122	0.207079	0.0924456	0.0382121	0.207079	Neutral	0.0204018	Bacteria	Proteobacteria	Gammaproteobacteria	Xanthomonadales	Xanthomonadaceae	Luteimonas
1173	5.80676e-05	0.104167	0.0102038	0.00104845	0.091947	0.900212	0.783747	0.957366	0.900206	0.783739	0.957362	Above	0.0939629	Bacteria	Proteobacteria	Alphaproteobacteria	Rhizobiales	Rhizobiaceae	Neorhizobium
1175	9.67588e-05	0.0208333	0.0169469	0.00258428	0.102898	0.978516	0.890001	0.996115	0.978512	0.889995	0.996114	Neutral	0.00388639	Bacteria	Firmicutes	Clostridia	Clostridiales	Ruminococcaceae	Flavonifractor
1176	3.06383e-05	0.0416667	0.00539641	0.000321869	0.0837713	0.703594	0.563283	0.813732	0.703588	0.563277	0.813727	Neutral	0.0362703	Bacteria	Bacteroidetes	Bacteroidia	Sphingobacteriales	Sphingobacteriaceae	NA
1177	1.45877e-05	0.0625	0.00257289	7.77949e-05	0.0787868	0.439528	0.308828	0.579191	0.439526	0.308825	0.579189	Neutral	0.0599271	Bacteria	Firmicutes	Clostridia	Clostridiales	Family_XI	Anaerococcus
1178	0.000100127	0.0833333	0.0175318	0.00274106	0.103825	0.981204	0.894185	0.996909	0.981201	0.89418	0.996908	Neutral	0.0658015	Bacteria	Proteobacteria	Gammaproteobacteria	Betaproteobacteriales	Burkholderiaceae	Duganella
1180	0.000112159	0.0416667	0.0196185	0.00332735	0.107102	0.988341	0.905644	0.998666	0.988339	0.90564	0.998666	Neutral	0.0220481	Bacteria	Proteobacteria	Gammaproteobacteria	Xanthomonadales	Xanthomonadaceae	Stenotrophomonas
1182	3.47699e-05	0.0416667	0.00612196	0.000408113	0.0850287	0.748423	0.61047	0.849559	0.748417	0.610464	0.849554	Neutral	0.0355447	Bacteria	Bacteroidetes	Bacteroidia	Bacteroidales	Dysgonomonadaceae	Dysgonomonas
1184	0.000167632	0.104167	0.0291843	0.00648199	0.121662	0.998711	0.923533	0.99998	0.99871	0.923531	0.99998	Neutral	0.0749824	Bacteria	Proteobacteria	Gammaproteobacteria	Betaproteobacteriales	Burkholderiaceae	Pseudorhodoferax
1185	8.16966e-05	0.104167	0.0143272	0.0019255	0.0987057	0.960937	0.863948	0.989616	0.960932	0.863941	0.989613	Above	0.0898395	Bacteria	Proteobacteria	Gammaproteobacteria	Betaproteobacteriales	Burkholderiaceae	Massilia
1186	7.25435e-05	0.104167	0.0127319	0.00156155	0.0961155	0.943825	0.840154	0.981721	0.943819	0.840146	0.981718	Above	0.0914348	Bacteria	Proteobacteria	Gammaproteobacteria	Betaproteobacteriales	Burkholderiaceae	Pseudacidovorax
1190	2.2836e-05	0.0416667	0.00402483	0.000184332	0.081369	0.596003	0.455125	0.722652	0.595999	0.455121	0.722649	Neutral	0.0376418	Bacteria	Firmicutes	Bacilli	Bacillales	Paenibacillaceae	Saccharibacillus
1192	7.4702e-06	0.0208333	0.00131834	2.10302e-05	0.0765204	0.256574	0.154364	0.39486	0.256573	0.154364	0.394859	Neutral	0.019515	Bacteria	Proteobacteria	Gammaproteobacteria	Pseudomonadales	Pseudomonadaceae	Pseudomonas
1195	2.08244e-05	0.0416667	0.00367091	0.000154527	0.0807434	0.562425	0.422678	0.69292	0.562421	0.422674	0.692917	Neutral	0.0379958	Bacteria	Firmicutes	Bacilli	Bacillales	Staphylococcaceae	Nosocomiicoccus
1198	5.68409e-07	0.0208333	0.000100372	1.25568e-07	0.0742859	0.022307	0.00414075	0.111268	0.022307	0.00414075	0.111268	Neutral	0.020733	Bacteria	Proteobacteria	Gammaproteobacteria	Betaproteobacteriales	Burkholderiaceae	NA
1199	9.78139e-06	0.0208333	0.00172588	3.56967e-05	0.0772604	0.321734	0.207097	0.46279	0.321733	0.207096	0.462789	Neutral	0.0191075	Bacteria	Actinobacteria	Actinobacteria	Corynebacteriales	Corynebacteriaceae	Corynebacterium_1
1200	3.15386e-05	0.0833333	0.00555455	0.000339894	0.0840462	0.713997	0.574112	0.822169	0.713992	0.574106	0.822164	Neutral	0.0777788	Bacteria	Proteobacteria	Alphaproteobacteria	Rickettsiales	Rickettsiaceae	NA
1201	8.61705e-06	0.0208333	0.00152059	2.78438e-05	0.0768881	0.289654	0.180785	0.429697	0.289653	0.180784	0.429696	Neutral	0.0193127	Bacteria	Proteobacteria	Alphaproteobacteria	Micavibrionales	Micavibrionaceae	NA
1202	2.99168e-05	0.0208333	0.00526966	0.000307736	0.0835507	0.694983	0.554373	0.806696	0.694977	0.554368	0.806691	Neutral	0.0155637	Bacteria	Proteobacteria	Gammaproteobacteria	Betaproteobacteriales	Burkholderiaceae	Comamonas
1203	8.94992e-06	0.0208333	0.00157928	2.99933e-05	0.0769947	0.298977	0.188364	0.439382	0.298976	0.188363	0.439381	Neutral	0.0192541	Bacteria	Bacteroidetes	Bacteroidia	Sphingobacteriales	Sphingobacteriaceae	Sphingobacterium
1204	9.95313e-05	0.0833333	0.0174285	0.0027131	0.103661	0.980755	0.893481	0.996781	0.980751	0.893475	0.996779	Neutral	0.0659049	Bacteria	Bacteroidetes	Bacteroidia	Flavobacteriales	Flavobacteriaceae	Flavobacterium
1205	2.38732e-05	0.0208333	0.00420727	0.000200628	0.0816905	0.612296	0.471085	0.736866	0.612292	0.471081	0.736862	Neutral	0.0166261	Bacteria	Firmicutes	Clostridia	Clostridiales	Lachnospiraceae	Herbinix
1207	2.35841e-05	0.0625	0.00415642	0.000196023	0.081601	0.607822	0.466688	0.732977	0.607818	0.466684	0.732973	Neutral	0.0583436	Bacteria	Proteobacteria	Gammaproteobacteria	Betaproteobacteriales	Burkholderiaceae	Verticia
1208	3.23704e-05	0.0833333	0.00570065	0.000356933	0.0842997	0.723286	0.58384	0.82964	0.72328	0.583834	0.829636	Neutral	0.0776327	Bacteria	Firmicutes	Bacilli	Bacillales	Paenibacillaceae	NA
1210	0.000124134	0.104167	0.0216912	0.00394893	0.110319	0.992752	0.913038	0.999441	0.99275	0.913034	0.99944	Neutral	0.0824755	Bacteria	Proteobacteria	Gammaproteobacteria	Betaproteobacteriales	Neisseriaceae	Vitreoscilla
1212	1.26205e-05	0.0208333	0.0022263	5.87114e-05	0.0781641	0.394014	0.268623	0.535113	0.394013	0.268621	0.535112	Neutral	0.018607	Bacteria	Proteobacteria	Alphaproteobacteria	Caulobacterales	Caulobacteraceae	Brevundimonas
1213	0.000100901	0.0833333	0.0176662	0.00277757	0.104037	0.981773	0.895079	0.997068	0.981769	0.895073	0.997067	Neutral	0.0656671	Bacteria	Proteobacteria	Gammaproteobacteria	Betaproteobacteriales	Methylophilaceae	Methylobacillus
1215	5.37593e-07	0.0208333	9.49303e-05	1.12338e-07	0.0742758	0.0211105	0.00377102	0.109422	0.0211105	0.00377102	0.109422	Neutral	0.0207384	Bacteria	Firmicutes	Erysipelotrichia	Erysipelotrichales	Erysipelotrichaceae	Erysipelothrix
1217	2.25857e-05	0.0416667	0.00398081	0.000180494	0.0812913	0.59197	0.451197	0.719113	0.591966	0.451193	0.719109	Neutral	0.0376859	Bacteria	Proteobacteria	Gammaproteobacteria	Pseudomonadales	Moraxellaceae	Acinetobacter
1219	5.38566e-07	0.0208333	9.51021e-05	1.12744e-07	0.0742761	0.0211483	0.00378251	0.10948	0.0211483	0.00378251	0.10948	Neutral	0.0207382	Bacteria	Verrucomicrobia	Verrucomicrobiae	Chthoniobacterales	Chthoniobacteraceae	LD29
1222	8.81306e-05	0.0208333	0.0154471	0.00219817	0.100507	0.969741	0.876745	0.993122	0.969737	0.876738	0.99312	Neutral	0.00538627	Bacteria	Firmicutes	Clostridia	Clostridiales	Lachnospiraceae	Roseburia
1223	4.18042e-05	0.0416667	0.0073561	0.000574917	0.0871472	0.809709	0.677471	0.896048	0.809702	0.677463	0.896043	Neutral	0.0343106	Bacteria	Firmicutes	Erysipelotrichia	Erysipelotrichales	Erysipelotrichaceae	Erysipelothrix
1226	1.51915e-05	0.0208333	0.00267924	8.41556e-05	0.0789774	0.4528	0.320753	0.591841	0.452797	0.320751	0.591839	Neutral	0.0181541	Bacteria	Proteobacteria	Gammaproteobacteria	Pseudomonadales	Moraxellaceae	Acinetobacter
1227	8.75143e-05	0.0208333	0.0153398	0.00217147	0.100335	0.968992	0.875638	0.992841	0.968987	0.875631	0.99284	Neutral	0.00549349	Bacteria	Bacteroidetes	Bacteroidia	Flavobacteriales	Flavobacteriaceae	Flavobacterium
1228	6.56133e-05	0.0416667	0.0115224	0.00130591	0.0941313	0.926038	0.816547	0.972391	0.926032	0.816539	0.972388	Neutral	0.0301443	Bacteria	Bacteroidetes	Bacteroidia	Flavobacteriales	Weeksellaceae	Chryseobacterium
1230	4.09012e-05	0.104167	0.00719776	0.000552147	0.0868768	0.802765	0.669715	0.890946	0.802759	0.669707	0.890941	Above	0.0969689	Bacteria	Verrucomicrobia	Verrucomicrobiae	Verrucomicrobiales	Rubritaleaceae	Roseibacillus
1232	1.96804e-05	0.0416667	0.00346959	0.000138656	0.0803865	0.542099	0.40332	0.674639	0.542095	0.403317	0.674636	Neutral	0.0381971	Bacteria	Proteobacteria	Gammaproteobacteria	Enterobacteriales	Enterobacteriaceae	NA
1233	8.72061e-05	0.0208333	0.0152862	0.00215817	0.100249	0.96861	0.875075	0.992697	0.968606	0.875068	0.992695	Neutral	0.0055471	Bacteria	Firmicutes	Clostridia	Clostridiales	Ruminococcaceae	Negativibacillus
1234	1.72022e-05	0.0208333	0.00303333	0.000107012	0.0796102	0.494771	0.359058	0.631258	0.494768	0.359056	0.631255	Neutral	0.0178	Bacteria	Bacteroidetes	Bacteroidia	Sphingobacteriales	Sphingobacteriaceae	Sphingobacterium
1235	9.59688e-05	0.0625	0.0168097	0.00254799	0.10268	0.977832	0.888946	0.995903	0.977828	0.888939	0.995901	Neutral	0.0456903	Bacteria	Firmicutes	Clostridia	Clostridiales	Family_XI	Anaerococcus
1236	3.89283e-06	0.0208333	0.000687216	5.8019e-06	0.0753669	0.143159	0.0706635	0.268539	0.143159	0.0706633	0.268538	Neutral	0.0201461	Bacteria	Bacteroidetes	Bacteroidia	NA	NA	NA
1237	2.20399e-05	0.0208333	0.00388478	0.000172251	0.0811217	0.583034	0.442524	0.711239	0.58303	0.44252	0.711235	Neutral	0.0169485	Bacteria	Proteobacteria	Gammaproteobacteria	Enterobacteriales	Enterobacteriaceae	NA
1238	5.71322e-06	0.0416667	0.00100842	1.23962e-05	0.0759551	0.202882	0.113237	0.33656	0.202882	0.113237	0.336559	Neutral	0.0406582	Bacteria	Proteobacteria	Gammaproteobacteria	Oceanospirillales	Pseudohongiellaceae	Pseudohongiella
1239	3.78572e-05	0.0416667	0.00666379	0.000478301	0.0859618	0.777436	0.641795	0.871961	0.77743	0.641788	0.871956	Neutral	0.0350029	Bacteria	Actinobacteria	Actinobacteria	Pseudonocardiales	Pseudonocardiaceae	Prauserella
1240	4.71814e-05	0.0416667	0.00829851	0.000718459	0.0887489	0.846281	0.719142	0.922101	0.846274	0.719134	0.922096	Neutral	0.0333682	Bacteria	Proteobacteria	Gammaproteobacteria	Pseudomonadales	Moraxellaceae	Acinetobacter
1241	9.16324e-05	0.0416667	0.0160561	0.00235212	0.101481	0.973668	0.882607	0.994531	0.973664	0.8826	0.99453	Neutral	0.0256106	Bacteria	Proteobacteria	Gammaproteobacteria	Betaproteobacteriales	Burkholderiaceae	NA
1243	0.000111261	0.104167	0.019463	0.00328224	0.106859	0.987919	0.904949	0.998578	0.987916	0.904944	0.998578	Neutral	0.0847037	Bacteria	Bacteroidetes	Bacteroidia	Flavobacteriales	Flavobacteriaceae	Flavobacterium
1244	5.42093e-05	0.104167	0.00952892	0.000925698	0.0908201	0.883699	0.763484	0.947049	0.883692	0.763476	0.947045	Above	0.0946377	Bacteria	Proteobacteria	Gammaproteobacteria	Xanthomonadales	Xanthomonadaceae	Luteimonas
1245	0.00014319	0.0625	0.0249806	0.005009	0.11535	0.996598	0.919734	0.999867	0.996597	0.919732	0.999866	Neutral	0.0375194	Bacteria	Proteobacteria	Deltaproteobacteria	Bdellovibrionales	Bdellovibrionaceae	Bdellovibrio
1246	8.53573e-05	0.0208333	0.0149645	0.00207899	0.0997324	0.96622	0.871573	0.991773	0.966215	0.871566	0.991771	Neutral	0.00586885	Bacteria	Proteobacteria	Alphaproteobacteria	Rhizobiales	Methyloligellaceae	NA
1248	9.71928e-05	0.0416667	0.0170223	0.00260429	0.103018	0.978883	0.890568	0.996227	0.978879	0.890562	0.996226	Neutral	0.0246443	Bacteria	Proteobacteria	Gammaproteobacteria	Betaproteobacteriales	Burkholderiaceae	Delftia
1249	1.38667e-05	0.0208333	0.00244587	7.05072e-05	0.0785589	0.423257	0.29433	0.563558	0.423255	0.294328	0.563556	Neutral	0.0183875	Bacteria	Proteobacteria	Deltaproteobacteria	Bradymonadales	NA	NA
1251	2.15949e-05	0.0625	0.00380649	0.00016566	0.0809833	0.575604	0.435343	0.70466	0.5756	0.43534	0.704656	Neutral	0.0586935	Bacteria	Proteobacteria	Alphaproteobacteria	Rhizobiales	Xanthobacteraceae	Xanthobacter
1252	2.44405e-06	0.0208333	0.00043151	2.30187e-06	0.0748969	0.0924457	0.0382122	0.207079	0.0924456	0.0382121	0.207079	Neutral	0.0204018	Bacteria	Proteobacteria	Alphaproteobacteria	Rhizobiales	Devosiaceae	Pelagibacterium
1253	9.21338e-05	0.166667	0.0161432	0.00237447	0.10162	0.974187	0.883389	0.994709	0.974182	0.883383	0.994708	Above	0.150523	Bacteria	Firmicutes	Clostridia	Clostridiales	Ruminococcaceae	Ruminococcaceae_NK4A214_group
1254	1.69581e-05	0.0625	0.00299035	0.000104102	0.0795336	0.489852	0.354524	0.626685	0.489849	0.354521	0.626682	Neutral	0.0595097	Bacteria	Proteobacteria	Alphaproteobacteria	Rhodobacterales	Rhodobacteraceae	Gemmobacter
1255	5.25395e-05	0.0625	0.00923672	0.000874514	0.0903302	0.87573	0.753871	0.941905	0.875723	0.753863	0.941901	Neutral	0.0532633	Bacteria	Firmicutes	Bacilli	Bacillales	Planococcaceae	Lysinibacillus
1256	8.26815e-06	0.0625	0.00145907	2.56735e-05	0.0767764	0.279749	0.172795	0.419345	0.279748	0.172794	0.419344	Neutral	0.0610409	Bacteria	Bacteroidetes	Bacteroidia	Cytophagales	Microscillaceae	Siphonobacter
1257	0.000126467	0.104167	0.0220944	0.00407417	0.11094	0.993393	0.914136	0.999529	0.993391	0.914132	0.999529	Neutral	0.0820723	Bacteria	Proteobacteria	Gammaproteobacteria	Enterobacteriales	Enterobacteriaceae	Pectobacterium
1258	1.3578e-06	0.0208333	0.00023975	7.13956e-07	0.0745434	0.0524636	0.0164643	0.154788	0.0524636	0.0164643	0.154788	Neutral	0.0205936	Bacteria	Proteobacteria	Gammaproteobacteria	Betaproteobacteriales	Burkholderiaceae	NA
1259	4.63329e-06	0.0208333	0.00081788	8.1919e-06	0.0756065	0.167974	0.0878799	0.297274	0.167973	0.0878797	0.297273	Neutral	0.0200155	Bacteria	Proteobacteria	Alphaproteobacteria	Rhizobiales	Rhizobiaceae	Aureimonas
1260	9.24296e-05	0.104167	0.0161947	0.0023877	0.101702	0.974488	0.883845	0.994812	0.974484	0.883838	0.99481	Above	0.087972	Bacteria	Bacteroidetes	Bacteroidia	Flavobacteriales	Flavobacteriaceae	Flavobacterium
1261	0.000108646	0.104167	0.0190098	0.00315208	0.10615	0.986597	0.902792	0.998289	0.986594	0.902786	0.998288	Neutral	0.0851569	Bacteria	Proteobacteria	Alphaproteobacteria	Caulobacterales	Caulobacteraceae	Asticcacaulis
1262	8.28921e-05	0.0208333	0.0145353	0.00197514	0.0990415	0.962748	0.866544	0.990372	0.962743	0.866537	0.99037	Neutral	0.00629799	Bacteria	Bacteroidetes	Bacteroidia	Bacteroidales	Muribaculaceae	NA
1263	1.86713e-05	0.0625	0.00329197	0.000125315	0.0800709	0.523388	0.385686	0.657624	0.523385	0.385683	0.657621	Neutral	0.059208	Bacteria	Actinobacteria	Actinobacteria	Corynebacteriales	Nocardiaceae	Rhodococcus
1265	2.52709e-06	0.0208333	0.000446168	2.46004e-06	0.0749239	0.095432	0.0399975	0.210824	0.0954319	0.0399974	0.210823	Neutral	0.0203872	Bacteria	Firmicutes	Erysipelotrichia	Erysipelotrichales	Erysipelotrichaceae	Turicibacter
1266	7.4587e-05	0.0625	0.0130883	0.00164027	0.0966967	0.948202	0.846124	0.983855	0.948196	0.846116	0.983853	Neutral	0.0494117	Bacteria	Proteobacteria	Alphaproteobacteria	Rhizobiales	Rhizobiaceae	Allorhizobium-Neorhizobium-Pararhizobium-Rhizobium
1267	8.13513e-05	0.0208333	0.014267	0.00191125	0.0986086	0.960398	0.863178	0.989387	0.960393	0.863171	0.989385	Neutral	0.0065663	Bacteria	Proteobacteria	Gammaproteobacteria	Oceanospirillales	Pseudohongiellaceae	Pseudohongiella
1268	0.000146125	0.0416667	0.0254863	0.00517946	0.116116	0.996972	0.9204	0.999893	0.996971	0.920398	0.999893	Neutral	0.0161804	Bacteria	Verrucomicrobia	Verrucomicrobiae	Verrucomicrobiales	Verrucomicrobiaceae	Verrucomicrobium
1269	4.34497e-05	0.0208333	0.00764459	0.000617412	0.087639	0.82174	0.691022	0.904777	0.821734	0.691014	0.904772	Neutral	0.0131887	Bacteria	Proteobacteria	Alphaproteobacteria	Rhodobacterales	Rhodobacteraceae	Paracoccus
1270	0.000156003	0.104167	0.0271864	0.00576631	0.118678	0.997954	0.922162	0.99995	0.997953	0.92216	0.99995	Neutral	0.0769803	Bacteria	Firmicutes	Clostridia	Clostridiales	Ruminococcaceae	Ruminococcus_1
1273	3.7396e-06	0.0208333	0.000660175	5.35781e-06	0.0753173	0.137932	0.0671356	0.262387	0.137932	0.0671354	0.262387	Neutral	0.0201732	Bacteria	Bacteroidetes	Bacteroidia	Flavobacteriales	Flavobacteriaceae	Myroides
1280	0.000133864	0.0416667	0.0233721	0.00447983	0.112901	0.995074	0.917049	0.999729	0.995072	0.917046	0.999729	Neutral	0.0182946	Bacteria	Proteobacteria	Alphaproteobacteria	Acetobacterales	Acetobacteraceae	Acetobacter
1281	3.89887e-05	0.125	0.00686231	0.000505221	0.0863025	0.787211	0.652502	0.879354	0.787204	0.652495	0.879349	Above	0.118138	Bacteria	Firmicutes	Bacilli	Bacillales	Paenibacillaceae	Paenibacillus
1282	1.28977e-05	0.0208333	0.00227513	6.12464e-05	0.078252	0.400643	0.27441	0.541601	0.400641	0.274409	0.541599	Neutral	0.0185582	Bacteria	Bacteroidetes	Bacteroidia	Chitinophagales	Saprospiraceae	NA
1285	4.75509e-05	0.125	0.00836324	0.000728811	0.0888584	0.848519	0.721741	0.923646	0.848512	0.721733	0.923641	Above	0.116637	Bacteria	Bacteroidetes	Bacteroidia	Bacteroidales	Dysgonomonadaceae	Dysgonomonas
1287	0.000151982	0.0625	0.0264948	0.00552506	0.117638	0.9976	0.921524	0.999932	0.997599	0.921522	0.999932	Neutral	0.0360052	Bacteria	Proteobacteria	Gammaproteobacteria	Betaproteobacteriales	Burkholderiaceae	Duganella
1289	4.49414e-05	0.1875	0.00790603	0.000657032	0.0880835	0.831988	0.702682	0.912093	0.831981	0.702674	0.912088	Above	0.179594	Bacteria	Proteobacteria	Deltaproteobacteria	Myxococcales	Polyangiaceae	Pajaroellobacter
1290	2.56278e-06	0.0208333	0.000452468	2.5296e-06	0.0749355	0.0967123	0.0407686	0.212423	0.0967122	0.0407685	0.212423	Neutral	0.0203809	Bacteria	Actinobacteria	Actinobacteria	Micrococcales	Micrococcaceae	Glutamicibacter
1291	2.07704e-05	0.0208333	0.00366141	0.000153761	0.0807266	0.561486	0.42178	0.692081	0.561483	0.421776	0.692077	Neutral	0.0171719	Bacteria	Proteobacteria	Gammaproteobacteria	Pseudomonadales	Pseudomonadaceae	Pseudomonas
1294	8.68086e-06	0.0208333	0.00153184	2.82498e-05	0.0769085	0.291451	0.182241	0.431568	0.29145	0.18224	0.431567	Neutral	0.0193015	Bacteria	Proteobacteria	Alphaproteobacteria	Rhodobacterales	Rhodobacteraceae	NA
1295	0.000129736	0.0833333	0.0226594	0.0042519	0.111809	0.994197	0.915524	0.999631	0.994195	0.91552	0.999631	Neutral	0.060674	Bacteria	Bacteroidetes	Bacteroidia	Flavobacteriales	Weeksellaceae	NA
1297	1.01194e-05	0.0416667	0.00178548	3.81513e-05	0.0773683	0.330773	0.214626	0.472	0.330772	0.214625	0.471998	Neutral	0.0398812	Bacteria	Bacteroidetes	Bacteroidia	Sphingobacteriales	Sphingobacteriaceae	Sphingobacterium
1300	0.000107853	0.0833333	0.0188723	0.00311296	0.105935	0.986168	0.902096	0.998191	0.986165	0.902091	0.99819	Neutral	0.0644611	Bacteria	Proteobacteria	Gammaproteobacteria	Betaproteobacteriales	Burkholderiaceae	Pseudorhodoferax
1302	6.45111e-06	0.0208333	0.00113859	1.57538e-05	0.0761928	0.225888	0.130572	0.361828	0.225888	0.130571	0.361828	Neutral	0.0196947	Bacteria	Firmicutes	Clostridia	Clostridiales	Ruminococcaceae	NA
1303	1.86023e-06	0.0208333	0.00032845	1.33703e-06	0.074707	0.0711711	0.0260827	0.179812	0.071171	0.0260827	0.179812	Neutral	0.0205049	Bacteria	Proteobacteria	Gammaproteobacteria	Aeromonadales	Aeromonadaceae	Aeromonas
1305	9.04215e-06	0.0416667	0.00159555	3.06024e-05	0.0770242	0.301539	0.190456	0.442033	0.301538	0.190455	0.442032	Neutral	0.0400711	Bacteria	Proteobacteria	Gammaproteobacteria	Betaproteobacteriales	Burkholderiaceae	Massilia
1307	9.36982e-05	0.0625	0.0164152	0.00244472	0.102053	0.975741	0.885746	0.995231	0.975737	0.885739	0.995229	Neutral	0.0460848	Bacteria	Proteobacteria	Gammaproteobacteria	Betaproteobacteriales	Burkholderiaceae	Comamonas
1308	1.95683e-05	0.104167	0.00344986	0.000137143	0.0803514	0.540057	0.401388	0.672791	0.540054	0.401384	0.672788	Above	0.100717	Bacteria	Proteobacteria	Gammaproteobacteria	Betaproteobacteriales	Burkholderiaceae	GKS98_freshwater_group
1310	0.000109849	0.1875	0.0192184	0.00321175	0.106477	0.987222	0.90381	0.998428	0.987219	0.903805	0.998428	Above	0.168282	Bacteria	Proteobacteria	Gammaproteobacteria	Xanthomonadales	Rhodanobacteraceae	Pseudofulvimonas
1312	9.6846e-05	0.0625	0.0169621	0.0025883	0.102922	0.97859	0.890116	0.996138	0.978586	0.890109	0.996136	Neutral	0.0455379	Bacteria	Verrucomicrobia	Verrucomicrobiae	Verrucomicrobiales	Rubritaleaceae	Luteolibacter
1313	2.06363e-06	0.0208333	0.000364356	1.64388e-06	0.0747732	0.078639	0.030214	0.18951	0.0786389	0.0302139	0.18951	Neutral	0.020469	Bacteria	Proteobacteria	Gammaproteobacteria	Betaproteobacteriales	Burkholderiaceae	Duganella
1314	7.2415e-05	0.0208333	0.0127095	0.00155665	0.0960789	0.943538	0.839764	0.981579	0.943532	0.839756	0.981576	Neutral	0.00812387	Bacteria	Planctomycetes	Phycisphaerae	Tepidisphaerales	WD2101_soil_group	NA
1315	0.000125455	0.104167	0.0219196	0.00401972	0.110671	0.993123	0.913672	0.999493	0.99312	0.913668	0.999492	Neutral	0.0822471	Bacteria	Bacteroidetes	Bacteroidia	Chitinophagales	Chitinophagaceae	Filimonas
1317	1.24698e-05	0.0208333	0.00219974	5.73541e-05	0.0781163	0.390379	0.265458	0.531545	0.390377	0.265457	0.531544	Neutral	0.0186336	Bacteria	Proteobacteria	Gammaproteobacteria	Enterobacteriales	Enterobacteriaceae	NA
1318	9.0807e-05	0.0416667	0.0159126	0.00231549	0.101252	0.972791	0.881288	0.994226	0.972786	0.881282	0.994224	Neutral	0.0257541	Bacteria	Bacteroidetes	Bacteroidia	Flavobacteriales	Flavobacteriaceae	Flavobacterium
1319	2.51322e-05	0.0625	0.00442868	0.000221246	0.0820799	0.631194	0.489776	0.75317	0.63119	0.489771	0.753166	Neutral	0.0580713	Bacteria	Bacteroidetes	Bacteroidia	Flavobacteriales	Flavobacteriaceae	Flavobacterium
1321	9.96485e-05	0.0833333	0.0174488	0.0027186	0.103693	0.980844	0.893621	0.996806	0.98084	0.893615	0.996805	Neutral	0.0658845	Bacteria	Proteobacteria	Alphaproteobacteria	Sphingomonadales	Sphingomonadaceae	Novosphingobium
1324	5.9217e-05	0.0625	0.0104048	0.00108621	0.0922815	0.904663	0.789295	0.960059	0.904656	0.789287	0.960055	Neutral	0.0520952	Bacteria	Proteobacteria	Gammaproteobacteria	Cellvibrionales	Cellvibrionaceae	Cellvibrio
1325	7.37374e-05	0.0416667	0.0129401	0.00160736	0.0964552	0.946425	0.843692	0.982998	0.946419	0.843684	0.982995	Neutral	0.0287266	Bacteria	Proteobacteria	Gammaproteobacteria	Betaproteobacteriales	Burkholderiaceae	Herbaspirillum
1329	6.91364e-05	0.0416667	0.0121374	0.00143365	0.0951425	0.935691	0.829236	0.977576	0.935684	0.829228	0.977573	Neutral	0.0295293	Bacteria	Bacteroidetes	Bacteroidia	Chitinophagales	Chitinophagaceae	Taibaiella
1330	9.86745e-05	0.0625	0.0172797	0.00267305	0.103426	0.980089	0.892442	0.996587	0.980085	0.892436	0.996586	Neutral	0.0452203	Bacteria	Proteobacteria	Gammaproteobacteria	Xanthomonadales	Xanthomonadaceae	Stenotrophomonas
1331	0.000129928	0.0833333	0.0226925	0.0042624	0.11186	0.994241	0.9156	0.999636	0.994239	0.915596	0.999636	Neutral	0.0606409	Bacteria	Bacteroidetes	Bacteroidia	Flavobacteriales	Flavobacteriaceae	Flavobacterium
1332	3.96498e-05	0.0833333	0.00697828	0.000521241	0.0865013	0.792722	0.658576	0.883486	0.792715	0.658569	0.883481	Neutral	0.076355	Bacteria	Firmicutes	Clostridia	Clostridiales	Family_XI	Sedimentibacter
1333	1.16771e-05	0.0208333	0.00206004	5.04634e-05	0.0778644	0.370894	0.248622	0.5123	0.370892	0.248621	0.512298	Neutral	0.0187733	Bacteria	Bacteroidetes	Bacteroidia	Sphingobacteriales	Sphingobacteriaceae	Sphingobacterium
1334	1.52458e-05	0.0416667	0.0026888	8.4739e-05	0.0789945	0.453977	0.321816	0.592959	0.453975	0.321814	0.592957	Neutral	0.0389779	Bacteria	Actinobacteria	Actinobacteria	Micrococcales	Microbacteriaceae	Leucobacter
1337	0.000120708	0.125	0.0210986	0.0037674	0.109403	0.991696	0.911242	0.999281	0.991694	0.911238	0.99928	Above	0.103901	Bacteria	Bacteroidetes	Bacteroidia	Flavobacteriales	Flavobacteriaceae	Flavobacterium
1339	0.000144193	0.125	0.0251535	0.00506708	0.115612	0.996731	0.91997	0.999876	0.99673	0.919968	0.999876	Above	0.0998465	Bacteria	Bacteroidetes	Bacteroidia	Cytophagales	Spirosomaceae	Dyadobacter
1341	3.29038e-05	0.1875	0.00579433	0.000368051	0.084462	0.729083	0.589942	0.834274	0.729077	0.589936	0.834269	Above	0.181706	Bacteria	Proteobacteria	Gammaproteobacteria	Enterobacteriales	Enterobacteriaceae	Kluyvera
1342	1.95319e-05	0.0208333	0.00344346	0.000136654	0.0803401	0.539393	0.400759	0.672189	0.53939	0.400756	0.672186	Neutral	0.0173899	Bacteria	Proteobacteria	Gammaproteobacteria	Pseudomonadales	Pseudomonadaceae	Pseudomonas
1343	2.29442e-05	0.0208333	0.00404387	0.000186003	0.0814026	0.597734	0.456815	0.72417	0.59773	0.456811	0.724166	Neutral	0.0167895	Bacteria	Proteobacteria	Gammaproteobacteria	Pseudomonadales	Moraxellaceae	Acinetobacter
1345	1.98814e-05	0.0625	0.00350498	0.000141388	0.0804493	0.545739	0.406771	0.677928	0.545735	0.406768	0.677924	Neutral	0.058995	Bacteria	Proteobacteria	Alphaproteobacteria	Rhizobiales	Devosiaceae	Devosia
1347	8.22103e-05	0.104167	0.0144166	0.00194677	0.0988501	0.961726	0.865077	0.989947	0.961721	0.865069	0.989945	Above	0.08975	Bacteria	Proteobacteria	Gammaproteobacteria	Betaproteobacteriales	Burkholderiaceae	Xenophilus
1348	0.000112142	0.145833	0.0196157	0.00332653	0.107098	0.988334	0.905632	0.998665	0.988331	0.905627	0.998664	Above	0.126218	Bacteria	Proteobacteria	Gammaproteobacteria	Betaproteobacteriales	Burkholderiaceae	Pseudorhodoferax
1349	1.87336e-05	0.0833333	0.00330295	0.000126121	0.0800904	0.524565	0.386791	0.6587	0.524562	0.386788	0.658697	Above	0.0800304	Bacteria	Actinobacteria	Actinobacteria	Micrococcales	Micrococcaceae	Micrococcus
1350	6.19083e-05	0.125	0.0108752	0.00117669	0.093062	0.914322	0.801478	0.965763	0.914315	0.80147	0.965759	Above	0.114125	Bacteria	Actinobacteria	Actinobacteria	Actinomycetales	Actinomycetaceae	Actinomyces
1351	3.61702e-06	0.0208333	0.000638541	5.01507e-06	0.0752776	0.133728	0.0643248	0.257413	0.133728	0.0643247	0.257412	Neutral	0.0201948	Bacteria	Proteobacteria	Gammaproteobacteria	Betaproteobacteriales	Burkholderiaceae	Parapusillimonas
1352	2.46074e-05	0.0208333	0.00433638	0.00021254	0.0819177	0.623431	0.482073	0.746496	0.623426	0.482069	0.746492	Neutral	0.016497	Bacteria	Firmicutes	Bacilli	Lactobacillales	Streptococcaceae	Lactococcus
1353	4.9058e-05	0.125	0.0086272	0.000771669	0.0893043	0.857314	0.732017	0.929657	0.857307	0.732009	0.929653	Above	0.116373	Bacteria	Actinobacteria	Actinobacteria	Micrococcales	Brevibacteriaceae	Brevibacterium
1355	1.06988e-06	0.0208333	0.000188916	4.43854e-07	0.0744495	0.0415738	0.0114615	0.139625	0.0415737	0.0114614	0.139625	Neutral	0.0206444	Bacteria	Firmicutes	Bacilli	Lactobacillales	Enterococcaceae	Vagococcus
1358	6.67915e-05	0.0416667	0.0117281	0.00134811	0.0944701	0.929418	0.820959	0.974237	0.929412	0.820951	0.974233	Neutral	0.0299386	Bacteria	Firmicutes	Bacilli	Bacillales	Bacillaceae	Bacillus
1359	3.30843e-05	0.0416667	0.00582601	0.000371846	0.0845169	0.731016	0.591982	0.835813	0.73101	0.591976	0.835809	Neutral	0.0358407	Bacteria	Firmicutes	Clostridia	Clostridiales	Lachnospiraceae	Lachnoclostridium_5
1360	6.66498e-05	0.0416667	0.0117033	0.001343	0.0944294	0.92902	0.820438	0.974021	0.929013	0.820429	0.974017	Neutral	0.0299633	Bacteria	Firmicutes	Negativicutes	Selenomonadales	Veillonellaceae	Negativicoccus
1365	1.92742e-05	0.0625	0.0033981	0.000133211	0.0802595	0.534657	0.396286	0.667893	0.534654	0.396282	0.66789	Neutral	0.0591019	Bacteria	Bacteroidetes	Bacteroidia	Flavobacteriales	Crocinitomicaceae	Fluviicola
1369	4.78478e-05	0.125	0.00841524	0.000737173	0.0889463	0.850293	0.723806	0.924867	0.850286	0.723798	0.924862	Above	0.116585	Bacteria	Proteobacteria	Gammaproteobacteria	Cellvibrionales	Spongiibacteraceae	BD1-7_clade
1371	1.46597e-05	0.0208333	0.00258556	7.85407e-05	0.0788095	0.441127	0.310259	0.58072	0.441124	0.310257	0.580717	Neutral	0.0182478	Bacteria	Proteobacteria	Gammaproteobacteria	Betaproteobacteriales	Burkholderiaceae	Achromobacter
1372	2.09429e-05	0.0416667	0.00369178	0.000156217	0.0807803	0.564479	0.424647	0.694756	0.564476	0.424643	0.694753	Neutral	0.0379749	Bacteria	Firmicutes	Bacilli	Lactobacillales	Streptococcaceae	Lactococcus
1374	1.05413e-05	0.0208333	0.00185984	4.13237e-05	0.0775029	0.341885	0.223949	0.483254	0.341884	0.223948	0.483253	Neutral	0.0189735	Bacteria	Bacteroidetes	Bacteroidia	Flavobacteriales	Flavobacteriaceae	Flavobacterium
1376	2.16516e-05	0.0833333	0.00381647	0.000166493	0.081001	0.576558	0.436264	0.705507	0.576554	0.43626	0.705503	Above	0.0795169	Bacteria	Firmicutes	Clostridia	Clostridiales	Ruminococcaceae	Hydrogenoanaerobacterium
1377	8.96458e-05	0.0833333	0.0157106	0.00226431	0.100929	0.971507	0.879368	0.993769	0.971503	0.879362	0.993767	Neutral	0.0676227	Bacteria	Proteobacteria	Gammaproteobacteria	Enterobacteriales	Enterobacteriaceae	Klebsiella
1378	1.90377e-05	0.0625	0.00335647	0.000130087	0.0801856	0.530269	0.392151	0.663902	0.530266	0.392147	0.663899	Neutral	0.0591435	Bacteria	Proteobacteria	Alphaproteobacteria	Rhodobacterales	Rhodobacteraceae	Gemmobacter
1380	2.31855e-05	0.0208333	0.00408632	0.000189754	0.0814774	0.601569	0.460562	0.727524	0.601565	0.460558	0.727521	Neutral	0.016747	Bacteria	Proteobacteria	Alphaproteobacteria	Caulobacterales	Caulobacteraceae	Brevundimonas
1382	0.000100355	0.0208333	0.0175715	0.00275181	0.103887	0.981374	0.894451	0.996957	0.98137	0.894446	0.996956	Neutral	0.00326187	Bacteria	Firmicutes	Bacilli	Bacillales	Staphylococcaceae	Jeotgalicoccus
1384	0.000102344	0.125	0.0179167	0.00284607	0.104432	0.982788	0.896681	0.997345	0.982784	0.896676	0.997344	Above	0.107083	Bacteria	Firmicutes	Clostridia	Clostridiales	Lachnospiraceae	Anaerosporobacter
1386	6.37868e-05	0.0208333	0.0112033	0.00124154	0.0936049	0.920478	0.809353	0.969288	0.920471	0.809344	0.969284	Neutral	0.00962998	Bacteria	Firmicutes	Clostridia	Clostridiales	Ruminococcaceae	Negativibacillus
1389	5.00507e-06	0.0208333	0.00088348	9.54353e-06	0.0757266	0.180161	0.0965924	0.311129	0.18016	0.0965921	0.311129	Neutral	0.0199499	Bacteria	Bacteroidetes	Bacteroidia	Sphingobacteriales	Sphingobacteriaceae	Sphingobacterium
1390	3.27136e-06	0.0208333	0.000577536	4.10869e-06	0.0751655	0.121762	0.0564645	0.243114	0.121761	0.0564644	0.243114	Neutral	0.0202558	Bacteria	Firmicutes	Clostridia	Clostridiales	Lachnospiraceae	NA
1391	4.57339e-06	0.0416667	0.000807311	7.98359e-06	0.0755871	0.165993	0.0864794	0.295007	0.165993	0.0864791	0.295007	Neutral	0.0408594	Bacteria	Proteobacteria	Alphaproteobacteria	Sphingomonadales	Sphingomonadaceae	Sphingobium
1393	7.78958e-05	0.104167	0.013665	0.00177086	0.0976342	0.954577	0.854956	0.986829	0.954571	0.854948	0.986826	Above	0.0905016	Bacteria	Firmicutes	Clostridia	Clostridiales	Clostridiaceae_1	Clostridium_sensu_stricto_12
1394	2.7852e-05	0.0208333	0.00490682	0.000268854	0.0829177	0.668933	0.527702	0.785128	0.668928	0.527697	0.785124	Neutral	0.0159265	Bacteria	Actinobacteria	Actinobacteria	Micrococcales	Micrococcaceae	Pseudarthrobacter
1396	4.04493e-05	0.0208333	0.00711851	0.0005409	0.0867413	0.799196	0.665746	0.888306	0.79919	0.665738	0.888301	Neutral	0.0137148	Bacteria	Firmicutes	Clostridia	Clostridiales	Peptostreptococcaceae	Romboutsia
1398	0.00010916	0.0625	0.0190989	0.00317752	0.10629	0.986868	0.903232	0.99835	0.986865	0.903227	0.998349	Neutral	0.0434011	Bacteria	Firmicutes	Clostridia	Clostridiales	Clostridiaceae_1	Clostridium_sensu_stricto_12
1399	4.5866e-05	0.0625	0.00806805	0.000682109	0.0883584	0.838042	0.709625	0.916361	0.838035	0.709617	0.916356	Neutral	0.0544319	Bacteria	Proteobacteria	Alphaproteobacteria	Rhizobiales	Devosiaceae	Devosia
1400	0.000106325	0.0416667	0.0186073	0.00303809	0.105519	0.985304	0.900699	0.997986	0.9853	0.900694	0.997985	Neutral	0.0230594	Bacteria	Patescibacteria	Saccharimonadia	Saccharimonadales	Saccharimonadaceae	NA
1401	8.14118e-05	0.0625	0.0142776	0.00191374	0.0986256	0.960493	0.863314	0.989427	0.960488	0.863307	0.989425	Neutral	0.0482224	Bacteria	Bacteroidetes	Bacteroidia	Flavobacteriales	Flavobacteriaceae	Flavobacterium
1402	0.000147548	0.0833333	0.0257315	0.00526279	0.116487	0.997139	0.920697	0.999904	0.997137	0.920695	0.999904	Neutral	0.0576019	Bacteria	Bacteroidetes	Bacteroidia	Flavobacteriales	Flavobacteriaceae	Flavobacterium
1404	0.000117449	0.0833333	0.0205346	0.00359744	0.108529	0.99055	0.909311	0.999088	0.990547	0.909307	0.999088	Neutral	0.0627987	Bacteria	Proteobacteria	Gammaproteobacteria	Betaproteobacteriales	Burkholderiaceae	NA
1405	1.61499e-05	0.0416667	0.00284804	9.47316e-05	0.0792794	0.473224	0.339282	0.611134	0.473221	0.33928	0.611131	Neutral	0.0388186	Bacteria	Bacteroidetes	Bacteroidia	Sphingobacteriales	Sphingobacteriaceae	Sphingobacterium
1407	6.0267e-06	0.0416667	0.00106372	1.37748e-05	0.0760562	0.212738	0.120607	0.347441	0.212738	0.120607	0.347441	Neutral	0.0406029	Bacteria	Bacteroidetes	Bacteroidia	Flavobacteriales	Flavobacteriaceae	Flavobacterium
1408	9.13743e-05	0.0625	0.0160112	0.00234064	0.101409	0.973397	0.882199	0.994437	0.973392	0.882192	0.994436	Neutral	0.0464888	Bacteria	Proteobacteria	Gammaproteobacteria	Enterobacteriales	Enterobacteriaceae	NA
1410	9.33002e-05	0.0416667	0.016346	0.00242678	0.101943	0.975355	0.885159	0.995103	0.97535	0.885152	0.995102	Neutral	0.0253207	Bacteria	Firmicutes	Clostridia	Clostridiales	Family_XI	Peptoniphilus
1411	0.0001039	0.145833	0.0181868	0.00292061	0.104858	0.983819	0.89832	0.997616	0.983816	0.898315	0.997615	Above	0.127647	Bacteria	Proteobacteria	Gammaproteobacteria	Betaproteobacteriales	Burkholderiaceae	Verticia
1415	6.13216e-05	0.0208333	0.0107726	0.00115672	0.0928922	0.912303	0.798915	0.964588	0.912297	0.798907	0.964584	Neutral	0.0100607	Bacteria	Proteobacteria	Gammaproteobacteria	Betaproteobacteriales	Burkholderiaceae	Parasutterella
1416	9.30115e-06	0.0208333	0.00164121	3.23444e-05	0.077107	0.308682	0.196313	0.449404	0.308681	0.196312	0.449403	Neutral	0.0191921	Bacteria	Firmicutes	Clostridia	Clostridiales	Ruminococcaceae	Ruminococcaceae_NK4A214_group
1419	6.10135e-05	0.0208333	0.0107188	0.00114628	0.0928029	0.911224	0.797549	0.963956	0.911217	0.79754	0.963952	Neutral	0.0101146	Bacteria	Proteobacteria	Gammaproteobacteria	Enterobacteriales	Enterobacteriaceae	Escherichia/Shigella
1420	6.10135e-05	0.0208333	0.0107188	0.00114628	0.0928029	0.911224	0.797549	0.963956	0.911217	0.79754	0.963952	Neutral	0.0101146	Bacteria	Firmicutes	Clostridia	Clostridiales	Peptostreptococcaceae	NA
1421	4.20684e-06	0.0208333	0.000742629	6.76616e-06	0.0754686	0.153771	0.0779354	0.280919	0.153771	0.0779352	0.280918	Neutral	0.0200907	Bacteria	Verrucomicrobia	Verrucomicrobiae	Opitutales	Puniceicoccaceae	Cerasicoccus
1424	6.07053e-05	0.0208333	0.0106649	0.00113589	0.0927135	0.910131	0.796168	0.963313	0.910125	0.79616	0.96331	Neutral	0.0101684	Bacteria	Proteobacteria	Deltaproteobacteria	Desulfobacterales	Desulfobacteraceae	Sva0081_sediment_group
1425	7.78156e-05	0.125	0.013651	0.00176764	0.0976115	0.954432	0.854753	0.986763	0.954426	0.854746	0.986761	Above	0.111349	Bacteria	Proteobacteria	Gammaproteobacteria	Betaproteobacteriales	Burkholderiaceae	NA
1427	8.0173e-05	0.0208333	0.0140618	0.00186292	0.0982768	0.958502	0.860483	0.988572	0.958497	0.860475	0.988569	Neutral	0.00677155	Bacteria	Proteobacteria	Gammaproteobacteria	Enterobacteriales	Enterobacteriaceae	Kosakonia
1428	3.27447e-05	0.0208333	0.00576638	0.000364719	0.0844136	0.727366	0.588133	0.832904	0.72736	0.588127	0.832899	Neutral	0.015067	Bacteria	Patescibacteria	Parcubacteria	NA	NA	NA
1429	1.89009e-05	0.0625	0.00333239	0.000128295	0.0801427	0.527711	0.389745	0.661571	0.527708	0.389741	0.661567	Neutral	0.0591676	Bacteria	Proteobacteria	Gammaproteobacteria	Enterobacteriales	Enterobacteriaceae	Pantoea
1430	4.51583e-06	0.0416667	0.000797155	7.78589e-06	0.0755685	0.164086	0.0851346	0.29282	0.164086	0.0851343	0.292819	Neutral	0.0408695	Bacteria	Bacteroidetes	Bacteroidia	Flavobacteriales	Weeksellaceae	Moheibacter
1432	6.24179e-05	0.104167	0.0109642	0.00119415	0.0932095	0.916037	0.803663	0.966754	0.916031	0.803655	0.966751	Above	0.0932025	Bacteria	Actinobacteria	Actinobacteria	Micrococcales	Beutenbergiaceae	Salana
1433	8.96617e-05	0.0833333	0.0157134	0.00226501	0.100933	0.971525	0.879395	0.993775	0.971521	0.879389	0.993774	Neutral	0.0676199	Bacteria	Firmicutes	Bacilli	Bacillales	Paenibacillaceae	Paenibacillus
1434	9.51234e-06	0.0416667	0.00167845	3.37991e-05	0.0771745	0.314452	0.201068	0.455335	0.314451	0.201067	0.455334	Neutral	0.0399882	Bacteria	Proteobacteria	Gammaproteobacteria	Betaproteobacteriales	Burkholderiaceae	Curvibacter
1435	0.000121026	0.0416667	0.0211537	0.00378414	0.109488	0.991801	0.911419	0.999297	0.991798	0.911415	0.999297	Neutral	0.020513	Bacteria	Bacteroidetes	Bacteroidia	Flavobacteriales	Flavobacteriaceae	Flavobacterium
1436	6.5223e-05	0.125	0.0114542	0.00129204	0.094019	0.924884	0.815047	0.971753	0.924877	0.815038	0.97175	Above	0.113546	Bacteria	Epsilonbacteraeota	Campylobacteria	Campylobacterales	Campylobacteraceae	Campylobacter
1437	0.000100358	0.0625	0.017572	0.00275194	0.103888	0.981376	0.894455	0.996957	0.981372	0.894449	0.996956	Neutral	0.044928	Bacteria	Proteobacteria	Gammaproteobacteria	Pseudomonadales	Moraxellaceae	Acinetobacter
1438	1.95354e-05	0.0208333	0.00344407	0.0001367	0.0803411	0.539456	0.400818	0.672246	0.539452	0.400815	0.672243	Neutral	0.0173893	Bacteria	Bacteroidetes	Bacteroidia	Sphingobacteriales	Sphingobacteriaceae	Sphingobacterium
1439	4.26992e-05	0.0416667	0.00751303	0.000597872	0.0874149	0.81635	0.684933	0.900885	0.816344	0.684926	0.90088	Neutral	0.0341536	Bacteria	Bacteroidetes	Bacteroidia	Sphingobacteriales	Sphingobacteriaceae	Nubsella
1440	0.000119024	0.0833333	0.0208073	0.00367925	0.108952	0.991122	0.910274	0.999187	0.99112	0.910269	0.999186	Neutral	0.0625261	Bacteria	Bacteroidetes	Bacteroidia	Bacteroidales	Dysgonomonadaceae	Dysgonomonas
1441	7.88142e-05	0.125	0.0138251	0.00180777	0.0978936	0.956203	0.857237	0.987559	0.956197	0.857229	0.987557	Above	0.111175	Bacteria	Proteobacteria	Alphaproteobacteria	Caulobacterales	Caulobacteraceae	Brevundimonas
1445	1.59149e-05	0.0208333	0.00280665	9.20841e-05	0.0792054	0.468287	0.334784	0.60649	0.468284	0.334782	0.606488	Neutral	0.0180267	Bacteria	Proteobacteria	Gammaproteobacteria	Betaproteobacteriales	Burkholderiaceae	Pseudorhodoferax
1446	7.37625e-05	0.0416667	0.0129445	0.00160833	0.0964624	0.946478	0.843765	0.983024	0.946472	0.843757	0.983021	Neutral	0.0287222	Bacteria	Bacteroidetes	Bacteroidia	Flavobacteriales	Weeksellaceae	Algoriella
1447	0.000114884	0.0625	0.0200906	0.00346557	0.107838	0.989537	0.907621	0.998903	0.989534	0.907617	0.998902	Neutral	0.0424094	Bacteria	Firmicutes	Bacilli	Bacillales	Staphylococcaceae	Jeotgalicoccus
1448	3.7446e-06	0.0208333	0.000661056	5.372e-06	0.0753189	0.138103	0.0672503	0.262589	0.138103	0.0672501	0.262589	Neutral	0.0201723	Bacteria	Firmicutes	Bacilli	Lactobacillales	Enterococcaceae	Vagococcus
1449	5.82401e-05	0.0208333	0.010234	0.00105409	0.0919973	0.900894	0.784594	0.957781	0.900887	0.784585	0.957777	Neutral	0.0105994	Bacteria	Patescibacteria	Saccharimonadia	Saccharimonadales	NA	NA
1450	3.6659e-05	0.0416667	0.00645354	0.000450489	0.0856003	0.766596	0.630013	0.863669	0.76659	0.630007	0.863664	Neutral	0.0352131	Bacteria	Verrucomicrobia	Verrucomicrobiae	Verrucomicrobiales	Verrucomicrobiaceae	Prosthecobacter
1452	2.56737e-05	0.0208333	0.00452388	0.000230391	0.0822471	0.639035	0.497589	0.759877	0.639031	0.497584	0.759873	Neutral	0.0163094	Bacteria	Firmicutes	Clostridia	Clostridiales	Clostridiaceae_1	Clostridium_sensu_stricto_1
1454	6.56905e-05	0.0833333	0.0115358	0.00130866	0.0941535	0.926265	0.816842	0.972516	0.926259	0.816833	0.972512	Neutral	0.0717975	Bacteria	Proteobacteria	Gammaproteobacteria	Cellvibrionales	Spongiibacteraceae	BD1-7_clade
1456	8.4546e-05	0.0833333	0.0148233	0.00204459	0.0995053	0.965115	0.869965	0.991335	0.96511	0.869957	0.991333	Neutral	0.06851	Bacteria	Bacteroidetes	Bacteroidia	Bacteroidales	Paludibacteraceae	NA
1462	2.71561e-06	0.0208333	0.000479444	2.83835e-06	0.0749851	0.102175	0.0440947	0.219213	0.102175	0.0440946	0.219213	Neutral	0.0203539	Bacteria	Bacteroidetes	Bacteroidia	Cytophagales	Cyclobacteriaceae	Echinicola
1463	1.68373e-05	0.0416667	0.00296907	0.000102675	0.0794956	0.4874	0.352267	0.624401	0.487397	0.352265	0.624398	Neutral	0.0386976	Bacteria	Firmicutes	Bacilli	Bacillales	Paenibacillaceae	Saccharibacillus
1464	9.13687e-05	0.0833333	0.0160102	0.00234039	0.101407	0.973391	0.88219	0.994435	0.973386	0.882183	0.994434	Neutral	0.0673231	Bacteria	Proteobacteria	Gammaproteobacteria	Xanthomonadales	Xanthomonadaceae	Arenimonas
1465	6.68497e-05	0.0833333	0.0117382	0.0013502	0.0944868	0.929581	0.821172	0.974325	0.929574	0.821164	0.974321	Neutral	0.0715951	Bacteria	Bacteroidetes	Bacteroidia	Cytophagales	Spirosomaceae	Dyadobacter
1466	9.70663e-05	0.0416667	0.0170004	0.00259845	0.102983	0.978777	0.890404	0.996195	0.978773	0.890398	0.996193	Neutral	0.0246663	Bacteria	Firmicutes	Bacilli	Bacillales	Staphylococcaceae	Staphylococcus
1467	0.000103886	0.0416667	0.0181843	0.00291992	0.104854	0.98381	0.898305	0.997613	0.983806	0.8983	0.997613	Neutral	0.0234824	Bacteria	Firmicutes	Bacilli	Bacillales	Planococcaceae	Lysinibacillus
1468	2.17021e-05	0.0208333	0.00382536	0.000167238	0.0810167	0.577407	0.437083	0.706259	0.577403	0.437079	0.706256	Neutral	0.017008	Bacteria	Tenericutes	Mollicutes	Acholeplasmatales	Acholeplasmataceae	Acholeplasma
1469	6.19157e-05	0.0833333	0.0108764	0.00117694	0.0930642	0.914347	0.80151	0.965777	0.91434	0.801501	0.965774	Neutral	0.0724569	Bacteria	Proteobacteria	Alphaproteobacteria	Sphingomonadales	Sphingomonadaceae	Sphingomonas
1470	4.6111e-05	0.104167	0.00811099	0.00068882	0.0884312	0.839609	0.71143	0.917459	0.839603	0.711422	0.917454	Above	0.0960557	Bacteria	Bacteroidetes	Bacteroidia	NA	NA	NA
1472	5.54668e-05	0.0208333	0.00974893	0.000965027	0.0911882	0.889361	0.770378	0.950641	0.889354	0.770369	0.950637	Neutral	0.0110844	Bacteria	Firmicutes	Clostridia	Clostridiales	Lachnospiraceae	Lachnoclostridium
1475	2.11987e-05	0.0208333	0.00373678	0.000159892	0.08086	0.568878	0.428868	0.69868	0.568874	0.428865	0.698676	Neutral	0.0170966	Bacteria	Proteobacteria	Gammaproteobacteria	Enterobacteriales	Enterobacteriaceae	Citrobacter
1476	2.61468e-05	0.0208333	0.00460707	0.000238519	0.082393	0.645751	0.504308	0.765594	0.645746	0.504303	0.765589	Neutral	0.0162263	Bacteria	Proteobacteria	Alphaproteobacteria	Rhizobiales	Devosiaceae	Devosia
1477	5.93192e-05	0.0208333	0.0104226	0.00108959	0.0923111	0.905049	0.789778	0.960291	0.905042	0.789769	0.960287	Neutral	0.0104107	Bacteria	Bacteroidetes	Bacteroidia	Flavobacteriales	Weeksellaceae	Chryseobacterium
1478	2.21944e-05	0.0416667	0.00391197	0.000174567	0.0811698	0.585584	0.444994	0.71349	0.58558	0.44499	0.713486	Neutral	0.0377547	Bacteria	Bacteroidetes	Bacteroidia	Bacteroidales	Dysgonomonadaceae	Dysgonomonas
1479	8.99563e-06	0.0416667	0.00158734	3.02944e-05	0.0770093	0.300248	0.189401	0.440698	0.300247	0.189401	0.440697	Neutral	0.0400793	Bacteria	Firmicutes	Bacilli	Bacillales	Paenibacillaceae	Paenibacillus
1481	6.25194e-05	0.0625	0.0109819	0.00119763	0.0932388	0.916375	0.804094	0.966948	0.916368	0.804086	0.966945	Neutral	0.0515181	Bacteria	Bacteroidetes	Bacteroidia	Sphingobacteriales	Sphingobacteriaceae	Sphingobacterium
1482	6.13805e-05	0.0416667	0.0107829	0.00115872	0.0929092	0.912508	0.799175	0.964707	0.912501	0.799166	0.964704	Neutral	0.0308837	Bacteria	Proteobacteria	Gammaproteobacteria	Enterobacteriales	Enterobacteriaceae	Pantoea
1483	7.19699e-06	0.0208333	0.00127016	1.95433e-05	0.0764327	0.248469	0.14801	0.386205	0.248468	0.148009	0.386204	Neutral	0.0195632	Bacteria	Proteobacteria	Alphaproteobacteria	Rhizobiales	Devosiaceae	Devosia
1484	1.25881e-06	0.0208333	0.000222272	6.13923e-07	0.0745111	0.0487335	0.014694	0.149651	0.0487335	0.014694	0.149651	Neutral	0.0206111	Bacteria	Firmicutes	Clostridia	Clostridiales	Family_XI	Anaerococcus
1487	3.76671e-05	0.0208333	0.00663045	0.000473842	0.0859045	0.775751	0.639957	0.870678	0.775745	0.63995	0.870674	Neutral	0.0142029	Bacteria	Bacteroidetes	Bacteroidia	Flavobacteriales	Weeksellaceae	Chryseobacterium
1488	9.62386e-05	0.0416667	0.0168566	0.00256036	0.102755	0.978068	0.889309	0.995976	0.978064	0.889303	0.995975	Neutral	0.0248101	Bacteria	Bacteroidetes	Bacteroidia	Chitinophagales	Chitinophagaceae	Taibaiella
1489	0.000111541	0.0208333	0.0195115	0.00329629	0.106935	0.988052	0.905169	0.998606	0.988049	0.905164	0.998606	Neutral	0.0013218	Bacteria	Proteobacteria	Gammaproteobacteria	Betaproteobacteriales	Burkholderiaceae	NA
1492	6.66322e-06	0.0208333	0.00117601	1.67911e-05	0.0762611	0.232378	0.135542	0.368875	0.232377	0.135541	0.368875	Neutral	0.0196573	Bacteria	Proteobacteria	Gammaproteobacteria	Oceanospirillales	Saccharospirillaceae	Oceanobacter
1496	4.92253e-05	0.0625	0.0086565	0.00077649	0.0893537	0.858259	0.733126	0.930297	0.858252	0.733118	0.930292	Neutral	0.0538435	Bacteria	Proteobacteria	Alphaproteobacteria	Caulobacterales	Caulobacteraceae	Caulobacter
1499	3.6811e-05	0.0208333	0.00648023	0.000453979	0.0856462	0.768	0.631535	0.864749	0.767994	0.631528	0.864744	Neutral	0.0143531	Bacteria	Proteobacteria	Gammaproteobacteria	Pseudomonadales	Pseudomonadaceae	Pseudomonas
1500	2.61709e-06	0.0208333	0.000462054	2.63731e-06	0.0749531	0.0986573	0.0419462	0.214848	0.0986572	0.0419461	0.214847	Neutral	0.0203713	Bacteria	Bacteroidetes	Bacteroidia	Bacteroidales	Dysgonomonadaceae	Dysgonomonas
1501	5.23142e-05	0.0625	0.00919729	0.0008677	0.090264	0.874613	0.752532	0.941177	0.874607	0.752524	0.941173	Neutral	0.0533027	Bacteria	Actinobacteria	Actinobacteria	Corynebacteriales	Corynebacteriaceae	Corynebacterium
1502	3.33868e-05	0.0208333	0.00587912	0.000378245	0.0846088	0.734226	0.595375	0.838365	0.73422	0.595369	0.83836	Neutral	0.0149542	Bacteria	Actinobacteria	Actinobacteria	Micrococcales	Micrococcaceae	Rothia
1503	5.84942e-05	0.104167	0.0102784	0.0010624	0.0920712	0.901888	0.785831	0.958385	0.901881	0.785823	0.958381	Above	0.0938883	Bacteria	Proteobacteria	Alphaproteobacteria	Caulobacterales	Caulobacteraceae	Brevundimonas
1504	6.00553e-05	0.125	0.0105513	0.00111408	0.0925249	0.907782	0.793208	0.961923	0.907776	0.7932	0.96192	Above	0.114449	Bacteria	Proteobacteria	Gammaproteobacteria	Xanthomonadales	Xanthomonadaceae	Luteimonas
1505	5.68979e-05	0.0625	0.00999924	0.00101059	0.0916061	0.89547	0.777878	0.954454	0.895463	0.77787	0.95445	Neutral	0.0525008	Bacteria	Proteobacteria	Alphaproteobacteria	Sphingomonadales	Sphingomonadaceae	Sphingobium
1507	4.3885e-05	0.0416667	0.00772089	0.000628866	0.0877688	0.824793	0.694484	0.906968	0.824787	0.694476	0.906963	Neutral	0.0339458	Bacteria	Proteobacteria	Alphaproteobacteria	Rhizobiales	Rhizobiaceae	Allorhizobium-Neorhizobium-Pararhizobium-Rhizobium
1508	5.20772e-05	0.0208333	0.0091558	0.000860553	0.0901943	0.873428	0.751113	0.940401	0.873421	0.751104	0.940397	Neutral	0.0116775	Bacteria	Bacteroidetes	Bacteroidia	Chitinophagales	Chitinophagaceae	Flavihumibacter
1509	4.13248e-06	0.0208333	0.000729507	6.53124e-06	0.0754445	0.15127	0.0762087	0.278013	0.15127	0.0762085	0.278013	Neutral	0.0201038	Bacteria	Proteobacteria	Gammaproteobacteria	Betaproteobacteriales	Burkholderiaceae	Paenalcaligenes
1510	8.93954e-06	0.0208333	0.00157745	2.9925e-05	0.0769913	0.298688	0.188128	0.439083	0.298687	0.188127	0.439082	Neutral	0.0192559	Bacteria	Bacteroidetes	Bacteroidia	Flavobacteriales	Flavobacteriaceae	Flavobacterium
1511	0.000106804	0.0833333	0.0186904	0.00306151	0.10565	0.985581	0.901145	0.998053	0.985577	0.90114	0.998052	Neutral	0.0646429	Bacteria	Firmicutes	Negativicutes	Selenomonadales	Acidaminococcaceae	NA
1513	4.8945e-05	0.0833333	0.00860742	0.000768423	0.0892709	0.856673	0.731265	0.929223	0.856666	0.731257	0.929218	Neutral	0.0747259	Bacteria	Bacteroidetes	Bacteroidia	Sphingobacteriales	Sphingobacteriaceae	Sphingobacterium
1516	6.68516e-06	0.0416667	0.00117988	1.69003e-05	0.0762681	0.233046	0.136055	0.369599	0.233045	0.136055	0.369598	Neutral	0.0404868	Bacteria	Proteobacteria	Gammaproteobacteria	Alteromonadales	Idiomarinaceae	Aliidiomarina
1518	5.73263e-05	0.0625	0.0100742	0.00102439	0.0917311	0.897233	0.780054	0.955541	0.897226	0.780046	0.955537	Neutral	0.0524258	Bacteria	Bacteroidetes	Bacteroidia	Sphingobacteriales	Sphingobacteriaceae	Parapedobacter
1519	2.88543e-05	0.0416667	0.00508296	0.000287436	0.0832253	0.681844	0.540869	0.79587	0.681839	0.540864	0.795865	Neutral	0.0365837	Bacteria	Bacteroidetes	Bacteroidia	Sphingobacteriales	Sphingobacteriaceae	Sphingobacterium
1520	2.56278e-06	0.0208333	0.000452468	2.5296e-06	0.0749355	0.0967123	0.0407686	0.212423	0.0967122	0.0407685	0.212423	Neutral	0.0203809	Bacteria	Bacteroidetes	Bacteroidia	Flavobacteriales	Crocinitomicaceae	NA
1522	2.90572e-05	0.0416667	0.00511861	0.000291265	0.0832875	0.684396	0.543484	0.797981	0.684391	0.543478	0.797977	Neutral	0.0365481	Bacteria	Proteobacteria	Gammaproteobacteria	Xanthomonadales	Xanthomonadaceae	Arenimonas
1524	1.05413e-05	0.0208333	0.00185984	4.13237e-05	0.0775029	0.341885	0.223949	0.483254	0.341884	0.223948	0.483253	Neutral	0.0189735	Bacteria	Bacteroidetes	Bacteroidia	Bacteroidales	Dysgonomonadaceae	Dysgonomonas
1526	1.82105e-05	0.0416667	0.00321086	0.000119431	0.0799266	0.514591	0.377457	0.649563	0.514588	0.377454	0.64956	Neutral	0.0384558	Bacteria	Verrucomicrobia	Verrucomicrobiae	Opitutales	Puniceicoccaceae	Cerasicoccus
1527	5.08446e-05	0.0208333	0.00894003	0.000823784	0.0898315	0.867082	0.743548	0.936214	0.867075	0.74354	0.936209	Neutral	0.0118933	Bacteria	Firmicutes	Clostridia	Clostridiales	Lachnospiraceae	NA
1528	1.49996e-05	0.0625	0.00264544	8.21087e-05	0.0789168	0.448616	0.316984	0.587863	0.448614	0.316982	0.587861	Neutral	0.0598546	Bacteria	Proteobacteria	Gammaproteobacteria	Xanthomonadales	Xanthomonadaceae	Luteimonas
1529	9.28735e-05	0.0833333	0.0162718	0.00240759	0.101825	0.974934	0.88452	0.994962	0.974929	0.884513	0.994961	Neutral	0.0670615	Bacteria	Firmicutes	Clostridia	Clostridiales	Lachnospiraceae	NA
1530	3.3191e-05	0.0833333	0.00584475	0.000374098	0.0845493	0.732153	0.593182	0.836718	0.732147	0.593176	0.836713	Neutral	0.0774886	Bacteria	Firmicutes	Bacilli	Lactobacillales	Lactobacillaceae	Lactobacillus
1531	3.79981e-05	0.0625	0.00668852	0.000481619	0.0860043	0.778677	0.64315	0.872904	0.778671	0.643143	0.8729	Neutral	0.0558115	Bacteria	Patescibacteria	Saccharimonadia	Saccharimonadales	Saccharimonadaceae	NA
1535	5.79176e-05	0.0416667	0.0101776	0.00104357	0.0919034	0.899617	0.783007	0.957002	0.89961	0.782999	0.956998	Neutral	0.0314891	Bacteria	Bacteroidetes	Bacteroidia	Sphingobacteriales	Sphingobacteriaceae	Mucilaginibacter
1539	3.24959e-05	0.0416667	0.00572269	0.000359536	0.0843379	0.724661	0.585286	0.830741	0.724655	0.585279	0.830737	Neutral	0.035944	Bacteria	Proteobacteria	Gammaproteobacteria	Betaproteobacteriales	Burkholderiaceae	NA
1540	4.44722e-05	0.104167	0.0078238	0.000644458	0.0879438	0.82883	0.699077	0.90985	0.828823	0.699069	0.909845	Above	0.0963429	Bacteria	Firmicutes	Clostridia	Clostridiales	Lachnospiraceae	NA
1541	8.78817e-05	0.0625	0.0154038	0.00218737	0.100437	0.969441	0.8763	0.99301	0.969436	0.876294	0.993008	Neutral	0.0470962	Bacteria	Proteobacteria	Gammaproteobacteria	Pseudomonadales	Moraxellaceae	Acinetobacter
1542	7.08158e-05	0.0416667	0.0124305	0.00149616	0.0956227	0.939838	0.834774	0.979717	0.939832	0.834766	0.979714	Neutral	0.0292362	Bacteria	Proteobacteria	Gammaproteobacteria	Enterobacteriales	Enterobacteriaceae	Pantoea
1544	6.31026e-06	0.0208333	0.00111374	1.50827e-05	0.0761475	0.221549	0.127267	0.357097	0.221548	0.127267	0.357096	Neutral	0.0197196	Bacteria	Proteobacteria	Gammaproteobacteria	Pseudomonadales	Moraxellaceae	Acinetobacter
1545	2.77147e-05	0.0208333	0.00488268	0.000266351	0.0828755	0.667123	0.525865	0.783615	0.667118	0.525859	0.78361	Neutral	0.0159507	Bacteria	Proteobacteria	Alphaproteobacteria	Rhizobiales	Devosiaceae	Devosia
1546	4.18608e-05	0.0416667	0.00736603	0.000576359	0.0871642	0.810136	0.67795	0.896361	0.81013	0.677942	0.896356	Neutral	0.0343006	Bacteria	Bacteroidetes	Bacteroidia	Flavobacteriales	Weeksellaceae	Chryseobacterium
1548	7.61912e-05	0.0833333	0.0133679	0.00170311	0.0971518	0.951397	0.85053	0.985367	0.951391	0.850522	0.985364	Neutral	0.0699654	Bacteria	Proteobacteria	Gammaproteobacteria	Xanthomonadales	Xanthomonadaceae	Luteimonas
1549	6.27219e-05	0.0208333	0.0110173	0.00120461	0.0932974	0.917044	0.80495	0.967333	0.917038	0.804941	0.967329	Neutral	0.00981602	Bacteria	Actinobacteria	Actinobacteria	Corynebacteriales	Corynebacteriaceae	Corynebacterium_1
1550	5.94286e-05	0.0625	0.0104418	0.00109322	0.0923429	0.90546	0.790293	0.960538	0.905453	0.790285	0.960534	Neutral	0.0520582	Bacteria	Proteobacteria	Gammaproteobacteria	Enterobacteriales	Enterobacteriaceae	Pantoea
1551	9.05978e-05	0.0833333	0.0158762	0.00230624	0.101193	0.972564	0.880948	0.994146	0.97256	0.880941	0.994144	Neutral	0.0674572	Bacteria	Epsilonbacteraeota	Campylobacteria	Campylobacterales	Sulfurospirillaceae	Sulfurospirillum
1552	5.1481e-06	0.0208333	0.000908716	1.00904e-05	0.0757728	0.184801	0.099951	0.316364	0.184801	0.0999506	0.316364	Neutral	0.0199246	Bacteria	Proteobacteria	Gammaproteobacteria	Enterobacteriales	Enterobacteriaceae	Pantoea
1553	1.40027e-05	0.0208333	0.00246983	7.1856e-05	0.0786019	0.426362	0.297086	0.566552	0.42636	0.297084	0.56655	Neutral	0.0183635	Bacteria	Proteobacteria	Gammaproteobacteria	Enterobacteriales	Enterobacteriaceae	Klebsiella
1554	4.98885e-05	0.0625	0.00877263	0.00079572	0.0895496	0.861941	0.737463	0.932779	0.861934	0.737455	0.932775	Neutral	0.0537274	Bacteria	Firmicutes	Bacilli	Bacillales	Paenibacillaceae	Paenibacillus
1558	3.60367e-06	0.0208333	0.000636185	4.9784e-06	0.0752732	0.133269	0.0640193	0.256868	0.133269	0.0640191	0.256868	Neutral	0.0201971	Bacteria	Proteobacteria	Alphaproteobacteria	Rhizobiales	Devosiaceae	Pelagibacterium
1561	4.74549e-05	0.0208333	0.00834643	0.000726116	0.0888299	0.847941	0.721069	0.923247	0.847934	0.721061	0.923243	Neutral	0.0124869	Bacteria	Proteobacteria	Gammaproteobacteria	SAR86_clade	NA	NA
1562	1.49988e-05	0.0416667	0.00264529	8.20999e-05	0.0789166	0.448598	0.316968	0.587846	0.448596	0.316966	0.587844	Neutral	0.0390214	Bacteria	Actinobacteria	Actinobacteria	Corynebacteriales	Corynebacteriaceae	Corynebacterium_1
1564	4.51908e-06	0.0416667	0.000797728	7.79698e-06	0.0755696	0.164194	0.0852104	0.292943	0.164193	0.0852102	0.292943	Neutral	0.0408689	Bacteria	Proteobacteria	Gammaproteobacteria	Betaproteobacteriales	Burkholderiaceae	Parapusillimonas
1565	3.25873e-06	0.0208333	0.000575307	4.07726e-06	0.0751614	0.121321	0.0561794	0.242583	0.121321	0.0561792	0.242583	Neutral	0.020258	Bacteria	Firmicutes	Bacilli	Bacillales	Paenibacillaceae	Paenibacillus
1567	5.1821e-05	0.0416667	0.00911096	0.000852857	0.0901189	0.872135	0.749566	0.939553	0.872128	0.749558	0.939548	Neutral	0.0325557	Bacteria	Bacteroidetes	Bacteroidia	Bacteroidales	Tannerellaceae	Macellibacteroides
1569	1.94218e-05	0.0416667	0.00342408	0.000135178	0.0803057	0.537375	0.398852	0.67036	0.537372	0.398848	0.670357	Neutral	0.0382426	Bacteria	Proteobacteria	Alphaproteobacteria	Rhizobiales	Kaistiaceae	Kaistia
1570	4.18922e-05	0.0625	0.00737153	0.000577157	0.0871736	0.810372	0.678214	0.896533	0.810366	0.678207	0.896529	Neutral	0.0551285	Bacteria	Proteobacteria	Gammaproteobacteria	Pseudomonadales	Pseudomonadaceae	Pseudomonas
1571	6.80687e-05	0.0833333	0.0119511	0.00139444	0.0948367	0.932907	0.825548	0.976108	0.932901	0.82554	0.976105	Neutral	0.0713823	Bacteria	Firmicutes	Bacilli	Bacillales	Paenibacillaceae	Paenibacillus
1572	4.77382e-05	0.0833333	0.00839605	0.000734083	0.0889139	0.849641	0.723046	0.924418	0.849634	0.723039	0.924413	Neutral	0.0749373	Bacteria	Tenericutes	Mollicutes	Acholeplasmatales	Acholeplasmataceae	Acholeplasma
1575	9.86925e-06	0.0416667	0.00174137	3.63271e-05	0.0772885	0.324095	0.209059	0.4652	0.324093	0.209058	0.465199	Neutral	0.0399253	Bacteria	Proteobacteria	Deltaproteobacteria	Bdellovibrionales	Bacteriovoracaceae	Peredibacter
1576	6.74895e-06	0.0208333	0.00119113	1.72195e-05	0.0762886	0.234985	0.137548	0.371697	0.234984	0.137548	0.371696	Neutral	0.0196422	Bacteria	Bacteroidetes	Bacteroidia	Sphingobacteriales	Sphingobacteriaceae	Sphingobacterium
1578	4.66227e-05	0.0625	0.00820063	0.000702923	0.0885831	0.842834	0.715151	0.919709	0.842827	0.715143	0.919704	Neutral	0.0542994	Bacteria	Proteobacteria	Gammaproteobacteria	Enterobacteriales	Enterobacteriaceae	Morganella
1580	6.17256e-05	0.0208333	0.0108432	0.00117046	0.0930091	0.913698	0.800685	0.965401	0.913692	0.800677	0.965397	Neutral	0.00999011	Bacteria	Proteobacteria	Gammaproteobacteria	Pseudomonadales	Pseudomonadaceae	Pseudomonas
1582	3.00544e-06	0.0208333	0.000530601	3.47201e-06	0.0750792	0.112443	0.0504977	0.231825	0.112443	0.0504976	0.231825	Neutral	0.0203027	Bacteria	Proteobacteria	Deltaproteobacteria	Bdellovibrionales	Bacteriovoracaceae	Peredibacter
1583	4.52979e-05	0.0208333	0.00796851	0.000666655	0.0881896	0.834348	0.705385	0.913762	0.834342	0.705377	0.913757	Neutral	0.0128648	Bacteria	Actinobacteria	Actinobacteria	Micrococcales	Intrasporangiaceae	Tetrasphaera
1585	3.14606e-05	0.0208333	0.00554085	0.000338316	0.0840224	0.713111	0.573186	0.821452	0.713105	0.57318	0.821448	Neutral	0.0152925	Bacteria	Proteobacteria	Alphaproteobacteria	Rhizobiales	Rhizobiaceae	Shinella
1586	8.35561e-05	0.0208333	0.014651	0.00200292	0.0992279	0.963717	0.867941	0.99077	0.963712	0.867933	0.990768	Neutral	0.00618237	Bacteria	Firmicutes	Bacilli	Bacillales	Paenibacillaceae	Paenibacillus
1588	3.98804e-06	0.0416667	0.000704017	6.08656e-06	0.0753977	0.146391	0.0728627	0.272323	0.14639	0.0728625	0.272323	Neutral	0.0409626	Bacteria	Bacteroidetes	Bacteroidia	Flavobacteriales	Weeksellaceae	Moheibacter
1589	4.34923e-05	0.0625	0.00765205	0.000618528	0.0876517	0.822041	0.691363	0.904993	0.822035	0.691355	0.904988	Neutral	0.0548479	Bacteria	Proteobacteria	Alphaproteobacteria	Caulobacterales	Caulobacteraceae	Brevundimonas
1592	4.46816e-05	0.0208333	0.0078605	0.000650057	0.0880062	0.830246	0.700693	0.910858	0.83024	0.700685	0.910853	Neutral	0.0129728	Bacteria	Bacteroidetes	Bacteroidia	Cytophagales	Hymenobacteraceae	Adhaeribacter
1595	4.80204e-05	0.0625	0.00844548	0.000742054	0.0889974	0.851315	0.724998	0.925568	0.851309	0.72499	0.925563	Neutral	0.0540545	Bacteria	Proteobacteria	Gammaproteobacteria	Pseudomonadales	Moraxellaceae	Acinetobacter
1596	4.39324e-05	0.0625	0.00772919	0.000630118	0.0877829	0.825123	0.694858	0.907204	0.825116	0.69485	0.907199	Neutral	0.0547708	Bacteria	Proteobacteria	Gammaproteobacteria	Pseudomonadales	Moraxellaceae	Acinetobacter
1598	6.60386e-05	0.104167	0.0115966	0.00132108	0.0942537	0.927277	0.81816	0.973071	0.92727	0.818152	0.973067	Above	0.09257	Bacteria	Proteobacteria	Alphaproteobacteria	Sphingomonadales	Sphingomonadaceae	Sphingobium
1599	3.5641e-06	0.0208333	0.000629201	4.87053e-06	0.0752604	0.131906	0.0631147	0.25525	0.131906	0.0631145	0.255249	Neutral	0.0202041	Bacteria	Proteobacteria	Alphaproteobacteria	Rhodobacterales	Rhodobacteraceae	Gemmobacter
1600	1.05516e-05	0.0416667	0.00186165	4.14023e-05	0.0775061	0.342153	0.224175	0.483524	0.342152	0.224173	0.483523	Neutral	0.039805	Bacteria	Proteobacteria	Gammaproteobacteria	Enterobacteriales	Enterobacteriaceae	Enterobacter
1601	4.83834e-06	0.0208333	0.00085406	8.92486e-06	0.0756728	0.174717	0.0926814	0.30496	0.174717	0.0926811	0.30496	Neutral	0.0199793	Bacteria	Proteobacteria	Gammaproteobacteria	Pseudomonadales	Moraxellaceae	Acinetobacter
1603	4.37571e-05	0.0208333	0.00769848	0.000625493	0.0877307	0.823902	0.693472	0.90633	0.823895	0.693465	0.906325	Neutral	0.0131349	Bacteria	Firmicutes	Clostridia	Clostridiales	Lachnospiraceae	NA
1605	6.85117e-05	0.0208333	0.0120284	0.00141066	0.0949636	0.934076	0.827094	0.976728	0.93407	0.827086	0.976724	Neutral	0.00880496	Bacteria	Actinobacteria	Actinobacteria	Micrococcales	Dermabacteraceae	Brachybacterium
1607	7.49949e-05	0.0416667	0.0131594	0.00165616	0.0968125	0.949033	0.847267	0.984253	0.949028	0.847259	0.98425	Neutral	0.0285073	Bacteria	Actinobacteria	Actinobacteria	Micrococcales	Dermacoccaceae	Kytococcus
1611	7.89881e-05	0.0625	0.0138554	0.0018148	0.0979427	0.956504	0.85766	0.987693	0.956498	0.857653	0.987691	Neutral	0.0486446	Bacteria	Proteobacteria	Gammaproteobacteria	Cellvibrionales	Cellvibrionaceae	Cellvibrio
1613	3.87858e-05	0.0416667	0.00682672	0.000500348	0.0862415	0.78549	0.650612	0.878059	0.785484	0.650605	0.878054	Neutral	0.0348399	Bacteria	Firmicutes	Bacilli	Lactobacillales	Enterococcaceae	Vagococcus
1616	5.71472e-06	0.0208333	0.00100868	1.24027e-05	0.0759556	0.20293	0.113272	0.336613	0.202929	0.113272	0.336612	Neutral	0.0198246	Bacteria	Proteobacteria	Gammaproteobacteria	Pseudomonadales	Pseudomonadaceae	Azorhizophilus
1617	4.03675e-05	0.0208333	0.00710416	0.000538873	0.0867167	0.798543	0.66502	0.887821	0.798536	0.665013	0.887816	Neutral	0.0137292	Bacteria	Verrucomicrobia	Verrucomicrobiae	Verrucomicrobiales	Rubritaleaceae	Luteolibacter
1618	7.62394e-05	0.0625	0.0133763	0.00170501	0.0971654	0.95149	0.850658	0.98541	0.951484	0.850651	0.985408	Neutral	0.0491237	Bacteria	Proteobacteria	Alphaproteobacteria	Rhizobiales	Beijerinckiaceae	Bosea
1621	6.68496e-05	0.104167	0.0117382	0.0013502	0.0944868	0.92958	0.821172	0.974325	0.929574	0.821164	0.974321	Above	0.0924284	Bacteria	Bacteroidetes	Bacteroidia	Chitinophagales	Chitinophagaceae	Taibaiella
1622	5.50355e-05	0.0625	0.00967348	0.000951464	0.091062	0.887451	0.768046	0.949435	0.887444	0.768038	0.949431	Neutral	0.0528265	Bacteria	Proteobacteria	Gammaproteobacteria	Pseudomonadales	Pseudomonadaceae	Pseudomonas
1629	4.68067e-05	0.0416667	0.00823286	0.000708023	0.0886377	0.843977	0.716473	0.920504	0.84397	0.716465	0.920499	Neutral	0.0334338	Bacteria	Bacteroidetes	Bacteroidia	Cytophagales	Spirosomaceae	Dyadobacter
1632	2.94084e-05	0.0625	0.00518033	0.000297946	0.0833951	0.688765	0.54797	0.801586	0.68876	0.547964	0.801582	Neutral	0.0573197	Bacteria	Proteobacteria	Deltaproteobacteria	Bradymonadales	NA	NA
1633	7.73025e-05	0.0625	0.0135616	0.00174716	0.0974664	0.953494	0.853444	0.986336	0.953489	0.853437	0.986333	Neutral	0.0489384	Bacteria	Proteobacteria	Alphaproteobacteria	Rhizobiales	Devosiaceae	Devosia
1636	2.06221e-05	0.0416667	0.00363532	0.000151664	0.0806803	0.558898	0.419304	0.689763	0.558894	0.4193	0.68976	Neutral	0.0380313	Bacteria	Proteobacteria	Gammaproteobacteria	Betaproteobacteriales	Burkholderiaceae	Pelomonas
1637	2.92199e-05	0.0416667	0.00514721	0.000294352	0.0833374	0.686428	0.545569	0.799659	0.686423	0.545563	0.799655	Neutral	0.0365195	Bacteria	Firmicutes	Clostridia	Clostridiales	Lachnospiraceae	Anaerocolumna
1638	5.70523e-05	0.0625	0.0100263	0.00101555	0.0916512	0.896109	0.778666	0.954849	0.896102	0.778658	0.954844	Neutral	0.0524737	Bacteria	Bacteroidetes	Bacteroidia	Bacteroidales	Prevotellaceae	Prevotella
1639	7.09622e-05	0.0208333	0.012456	0.00150166	0.0956645	0.940186	0.835243	0.979894	0.94018	0.835235	0.979891	Neutral	0.0083773	Bacteria	Proteobacteria	Gammaproteobacteria	Enterobacteriales	Enterobacteriaceae	Morganella
1642	5.86768e-05	0.0416667	0.0103103	0.0010684	0.0921244	0.902597	0.786714	0.958814	0.90259	0.786706	0.95881	Neutral	0.0313563	Bacteria	Bacteroidetes	Bacteroidia	Flavobacteriales	Flavobacteriaceae	Flavobacterium
1643	5.12567e-05	0.0625	0.00901218	0.000836005	0.0899529	0.869238	0.746112	0.937643	0.869232	0.746104	0.937639	Neutral	0.0534878	Bacteria	Proteobacteria	Gammaproteobacteria	Betaproteobacteriales	Burkholderiaceae	Duganella
1644	2.44336e-05	0.0416667	0.00430583	0.000209694	0.081864	0.620825	0.479496	0.744248	0.620821	0.479492	0.744244	Neutral	0.0373608	Bacteria	Firmicutes	Bacilli	Bacillales	Staphylococcaceae	Staphylococcus
1645	2.08832e-06	0.0208333	0.000368715	1.68326e-06	0.0747812	0.0795414	0.030723	0.190672	0.0795413	0.030723	0.190672	Neutral	0.0204646	Bacteria	Actinobacteria	Actinobacteria	Micrococcales	Micrococcaceae	Paenarthrobacter
1646	7.70055e-05	0.145833	0.0135099	0.00173535	0.0973824	0.952943	0.852676	0.986083	0.952937	0.852668	0.98608	Above	0.132323	Bacteria	Firmicutes	Clostridia	Clostridiales	Ruminococcaceae	Angelakisella
1649	1.12934e-05	0.0416667	0.00199241	4.72786e-05	0.0777424	0.36124	0.240358	0.502686	0.361238	0.240357	0.502685	Neutral	0.0396743	Bacteria	Firmicutes	Bacilli	Bacillales	Paenibacillaceae	Paenibacillus
1651	3.97512e-05	0.0208333	0.00699607	0.000523717	0.0865317	0.793554	0.659496	0.884108	0.793548	0.659488	0.884103	Neutral	0.0138373	Bacteria	Bacteroidetes	Bacteroidia	Flavobacteriales	Flavobacteriaceae	Flavobacterium
1652	1.37286e-05	0.0625	0.00242153	6.91496e-05	0.0785152	0.420087	0.291521	0.560496	0.420085	0.291519	0.560494	Neutral	0.0600785	Bacteria	Bacteroidetes	Bacteroidia	Flavobacteriales	Weeksellaceae	Chryseobacterium
1653	3.61134e-06	0.0208333	0.000637539	4.99946e-06	0.0752757	0.133533	0.0641949	0.257181	0.133532	0.0641947	0.257181	Neutral	0.0201958	Bacteria	Firmicutes	Bacilli	Bacillales	Bacillaceae	Bacillus
1654	2.0646e-05	0.0208333	0.00363952	0.000152	0.0806878	0.559316	0.419703	0.690137	0.559312	0.4197	0.690134	Neutral	0.0171938	Bacteria	Proteobacteria	Gammaproteobacteria	Betaproteobacteriales	Burkholderiaceae	Hydrogenophaga
1655	6.31026e-06	0.0208333	0.00111374	1.50827e-05	0.0761475	0.221549	0.127267	0.357097	0.221548	0.127267	0.357096	Neutral	0.0197196	Bacteria	Firmicutes	Clostridia	Clostridiales	Clostridiaceae_1	Clostridium_sensu_stricto_1
1657	5.65314e-05	0.0416667	0.00993514	0.000998838	0.0914992	0.893939	0.775991	0.953504	0.893932	0.775983	0.9535	Neutral	0.0317315	Bacteria	Proteobacteria	Gammaproteobacteria	Pseudomonadales	Moraxellaceae	Acinetobacter
1660	5.13864e-05	0.0416667	0.00903488	0.000839864	0.089991	0.86991	0.746912	0.938087	0.869903	0.746903	0.938082	Neutral	0.0326318	Bacteria	Bacteroidetes	Bacteroidia	Flavobacteriales	Flavobacteriaceae	Flavobacterium
1661	5.70219e-05	0.0416667	0.0100209	0.00101457	0.0916423	0.895983	0.778511	0.954771	0.895977	0.778503	0.954767	Neutral	0.0316457	Bacteria	Proteobacteria	Gammaproteobacteria	Betaproteobacteriales	Burkholderiaceae	Duganella
1663	8.41666e-05	0.0416667	0.0147572	0.00202858	0.099399	0.964585	0.869197	0.991122	0.96458	0.86919	0.99112	Neutral	0.0269094	Bacteria	Firmicutes	Bacilli	Bacillales	Paenibacillaceae	Paenibacillus
1664	6.17772e-06	0.0208333	0.00109036	1.44642e-05	0.0761048	0.217443	0.124155	0.352605	0.217442	0.124155	0.352605	Neutral	0.019743	Bacteria	Bacteroidetes	Bacteroidia	Flavobacteriales	Flavobacteriaceae	Flavobacterium
1666	6.51746e-06	0.0208333	0.00115029	1.60748e-05	0.0762142	0.227924	0.132127	0.364043	0.227923	0.132127	0.364042	Neutral	0.019683	Bacteria	Proteobacteria	Gammaproteobacteria	Pseudomonadales	Pseudomonadaceae	Pseudomonas
1668	1.72813e-05	0.0208333	0.00304726	0.000107964	0.0796351	0.496354	0.360521	0.632728	0.496352	0.360519	0.632725	Neutral	0.0177861	Bacteria	Actinobacteria	Actinobacteria	Micrococcales	Micrococcaceae	Pseudarthrobacter
1669	4.5799e-06	0.0208333	0.00080846	8.00611e-06	0.0755892	0.166209	0.0866316	0.295254	0.166208	0.0866314	0.295254	Neutral	0.0200249	Bacteria	Actinobacteria	Actinobacteria	Micrococcales	Micrococcales_Incertae_Sedis	Timonella
1670	7.08956e-05	0.0416667	0.0124444	0.00149916	0.0956455	0.940028	0.83503	0.979814	0.940022	0.835022	0.979811	Neutral	0.0292223	Bacteria	Proteobacteria	Gammaproteobacteria	Betaproteobacteriales	Burkholderiaceae	Diaphorobacter
1671	6.45216e-05	0.0416667	0.0113317	0.00126728	0.0938169	0.922763	0.8123	0.970573	0.922757	0.812292	0.970569	Neutral	0.030335	Bacteria	Firmicutes	Erysipelotrichia	Erysipelotrichales	Erysipelotrichaceae	Erysipelothrix
1675	5.98094e-05	0.0833333	0.0105083	0.00110588	0.0924535	0.906878	0.792071	0.961385	0.906871	0.792063	0.961381	Neutral	0.072825	Bacteria	Bacteroidetes	Bacteroidia	NA	NA	NA
1676	5.2474e-05	0.0625	0.00922525	0.00087253	0.0903109	0.875406	0.753482	0.941694	0.875399	0.753474	0.94169	Neutral	0.0532747	Bacteria	Firmicutes	Bacilli	Bacillales	Paenibacillaceae	Paenibacillus
1677	2.63782e-05	0.0416667	0.00464775	0.00024254	0.0824643	0.64899	0.507558	0.768341	0.648985	0.507553	0.768337	Neutral	0.0370189	Bacteria	Proteobacteria	Alphaproteobacteria	Caulobacterales	Caulobacteraceae	Brevundimonas
1678	4.54318e-05	0.0416667	0.00799197	0.000670283	0.0882294	0.835226	0.706391	0.914381	0.83522	0.706383	0.914376	Neutral	0.0336747	Bacteria	Actinobacteria	Actinobacteria	Micrococcales	Microbacteriaceae	NA
1679	3.2444e-05	0.0416667	0.00571356	0.000358457	0.084322	0.724092	0.584688	0.830286	0.724087	0.584682	0.830282	Neutral	0.0359531	Bacteria	Bacteroidetes	Bacteroidia	Bacteroidales	Porphyromonadaceae	Porphyromonas
1681	1.98943e-05	0.0208333	0.00350724	0.000141564	0.0804533	0.545971	0.406991	0.678137	0.545967	0.406988	0.678134	Neutral	0.0173261	Bacteria	Bacteroidetes	Bacteroidia	Sphingobacteriales	Sphingobacteriaceae	Sphingobacterium
1683	4.81448e-06	0.0208333	0.000849852	8.83802e-06	0.075665	0.173936	0.0921223	0.304072	0.173935	0.092122	0.304071	Neutral	0.0199835	Bacteria	Proteobacteria	Deltaproteobacteria	Bdellovibrionales	Bacteriovoracaceae	Peredibacter
1684	5.32129e-05	0.0625	0.00935457	0.000895013	0.0905279	0.879007	0.757812	0.944033	0.879	0.757804	0.944029	Neutral	0.0531454	Bacteria	Actinobacteria	Acidimicrobiia	Microtrichales	Microtrichaceae	NA
1687	9.15562e-06	0.0208333	0.00161555	3.13598e-05	0.0770604	0.304677	0.193026	0.445276	0.304676	0.193025	0.445274	Neutral	0.0192178	Bacteria	Firmicutes	Erysipelotrichia	Erysipelotrichales	Erysipelotrichaceae	Erysipelothrix
1691	5.79612e-05	0.0833333	0.0101852	0.00104499	0.0919161	0.89979	0.783223	0.957108	0.899783	0.783214	0.957104	Neutral	0.0731481	Bacteria	Firmicutes	Negativicutes	Selenomonadales	Veillonellaceae	Propionispora
1692	6.43958e-05	0.0416667	0.0113097	0.00126286	0.0937806	0.922377	0.811801	0.970356	0.92237	0.811792	0.970353	Neutral	0.0303569	Bacteria	Patescibacteria	Parcubacteria	Candidatus_Nomurabacteria	NA	NA
1693	1.28434e-05	0.0208333	0.00226557	6.0746e-05	0.0782348	0.399351	0.27328	0.540338	0.399349	0.273278	0.540336	Neutral	0.0185678	Bacteria	Proteobacteria	Gammaproteobacteria	Pseudomonadales	Pseudomonadaceae	Pseudomonas
1694	3.11746e-05	0.0208333	0.00549061	0.000332553	0.0839351	0.709835	0.569771	0.818802	0.70983	0.569765	0.818797	Neutral	0.0153427	Bacteria	Proteobacteria	Gammaproteobacteria	NA	NA	NA
1695	6.43433e-05	0.0416667	0.0113005	0.00126101	0.0937655	0.922215	0.811591	0.970266	0.922208	0.811583	0.970262	Neutral	0.0303661	Bacteria	Proteobacteria	Alphaproteobacteria	Azospirillales	Azospirillaceae	Azospirillum
1697	2.36813e-05	0.0208333	0.00417351	0.000197566	0.0816311	0.609332	0.468171	0.73429	0.609327	0.468166	0.734286	Neutral	0.0166598	Bacteria	Actinobacteria	Actinobacteria	Micrococcales	Microbacteriaceae	Microbacterium
1699	4.0969e-05	0.0416667	0.00720965	0.000553844	0.0868971	0.803295	0.670305	0.891337	0.803289	0.670298	0.891332	Neutral	0.034457	Bacteria	Firmicutes	Clostridia	Clostridiales	Family_XI	Sedimentibacter
1700	3.60367e-06	0.0208333	0.000636185	4.9784e-06	0.0752732	0.133269	0.0640193	0.256868	0.133269	0.0640191	0.256868	Neutral	0.0201971	Bacteria	Actinobacteria	Actinobacteria	Corynebacteriales	Corynebacteriaceae	Corynebacterium_1
1704	3.43525e-05	0.0208333	0.00604869	0.000398995	0.0849021	0.74422	0.605987	0.846261	0.744214	0.60598	0.846256	Neutral	0.0147846	Bacteria	Proteobacteria	Gammaproteobacteria	Betaproteobacteriales	Burkholderiaceae	Acidovorax
1708	4.61049e-05	0.0833333	0.00810991	0.000688651	0.0884294	0.83957	0.711384	0.917431	0.839563	0.711377	0.917427	Neutral	0.0752234	Bacteria	Proteobacteria	Alphaproteobacteria	Micavibrionales	Micavibrionaceae	NA
1710	2.4184e-05	0.0208333	0.00426193	0.000205633	0.0817867	0.61705	0.475768	0.740985	0.617045	0.475763	0.740981	Neutral	0.0165714	Bacteria	Cyanobacteria	Oxyphotobacteria	Nostocales	Chroococcidiopsaceae	Aliterella_CENA595
1714	5.01776e-05	0.0208333	0.00882325	0.000804163	0.0896349	0.863516	0.739323	0.933835	0.863509	0.739315	0.933831	Neutral	0.0120101	Bacteria	Actinobacteria	Actinobacteria	Micrococcales	Micrococcaceae	Micrococcus
1717	6.32399e-05	0.0833333	0.0111078	0.00122251	0.093447	0.918732	0.807111	0.968298	0.918726	0.807102	0.968294	Neutral	0.0722255	Bacteria	Bacteroidetes	Bacteroidia	Bacteroidales	Dysgonomonadaceae	Dysgonomonas
1719	5.12652e-05	0.0416667	0.00901367	0.000836257	0.0899554	0.869282	0.746165	0.937673	0.869276	0.746157	0.937668	Neutral	0.032653	Bacteria	Proteobacteria	Deltaproteobacteria	Bdellovibrionales	Bdellovibrionaceae	Bdellovibrio
1721	4.86426e-05	0.0625	0.00855445	0.000759755	0.0891815	0.854942	0.729236	0.928046	0.854935	0.729228	0.928041	Neutral	0.0539456	Bacteria	Bacteroidetes	Bacteroidia	Chitinophagales	Saprospiraceae	NA
1722	1.0664e-05	0.0416667	0.00188147	4.22692e-05	0.077542	0.345083	0.226645	0.486479	0.345081	0.226644	0.486478	Neutral	0.0397852	Bacteria	Actinobacteria	Actinobacteria	Micrococcales	Microbacteriaceae	Microbacterium
1724	4.38769e-05	0.0625	0.00771946	0.000628652	0.0877664	0.824737	0.69442	0.906928	0.82473	0.694412	0.906923	Neutral	0.0547805	Bacteria	Proteobacteria	Gammaproteobacteria	Betaproteobacteriales	Burkholderiaceae	Duganella
1729	5.84027e-05	0.0208333	0.0102624	0.00105941	0.0920446	0.901531	0.785387	0.958168	0.901524	0.785379	0.958164	Neutral	0.0105709	Bacteria	Proteobacteria	Alphaproteobacteria	Caulobacterales	Caulobacteraceae	Brevundimonas
1734	6.48012e-05	0.0625	0.0113805	0.00127713	0.0938975	0.923616	0.813403	0.971049	0.923609	0.813394	0.971045	Neutral	0.0511195	Bacteria	Firmicutes	Clostridia	Clostridiales	Lachnospiraceae	Herbinix
1735	3.26638e-05	0.0208333	0.00575217	0.000363029	0.084389	0.726489	0.587209	0.832204	0.726483	0.587203	0.832199	Neutral	0.0150812	Bacteria	Firmicutes	Clostridia	Clostridiales	Lachnospiraceae	Lachnospiraceae_NK4A136_group
1736	5.14297e-05	0.125	0.00904246	0.000841155	0.0900038	0.870133	0.747178	0.938234	0.870126	0.74717	0.93823	Above	0.115958	Bacteria	Firmicutes	Clostridia	Clostridiales	Ruminococcaceae	Ruminococcaceae_UCG-013
1742	3.03838e-05	0.0208333	0.00535169	0.00031685	0.0836935	0.700583	0.560163	0.811277	0.700578	0.560157	0.811273	Neutral	0.0154816	Bacteria	Proteobacteria	Deltaproteobacteria	Bradymonadales	NA	NA
1744	7.33214e-06	0.0208333	0.00129399	2.02722e-05	0.0764761	0.252489	0.151156	0.390504	0.252488	0.151155	0.390503	Neutral	0.0195393	Bacteria	Bacteroidetes	Bacteroidia	Flavobacteriales	Flavobacteriaceae	Flavobacterium
1755	5.17681e-05	0.0208333	0.0091017	0.000851271	0.0901034	0.871866	0.749245	0.939376	0.871859	0.749237	0.939372	Neutral	0.0117316	Bacteria	Firmicutes	Erysipelotrichia	Erysipelotrichales	Erysipelotrichaceae	Erysipelothrix
1758	3.88673e-05	0.0416667	0.00684102	0.000502303	0.086266	0.786183	0.651373	0.878581	0.786176	0.651366	0.878576	Neutral	0.0348256	Bacteria	Bacteroidetes	Bacteroidia	Flavobacteriales	Weeksellaceae	Moheibacter
1759	3.08149e-05	0.0208333	0.00542743	0.00032537	0.0838253	0.705663	0.565432	0.815416	0.705658	0.565426	0.815411	Neutral	0.0154059	Bacteria	Bacteroidetes	Bacteroidia	Flavobacteriales	Flavobacteriaceae	Myroides
1761	5.61096e-05	0.0416667	0.00986138	0.000985387	0.091376	0.892148	0.773791	0.952389	0.892142	0.773783	0.952385	Neutral	0.0318053	Bacteria	Patescibacteria	Saccharimonadia	Saccharimonadales	NA	NA
1763	3.1654e-05	0.0416667	0.00557483	0.000342238	0.0840814	0.715305	0.575478	0.823224	0.715299	0.575472	0.82322	Neutral	0.0360918	Bacteria	Proteobacteria	Gammaproteobacteria	Betaproteobacteriales	Burkholderiaceae	Aquabacterium
1766	5.09902e-05	0.0208333	0.00896553	0.000828094	0.0898744	0.867848	0.744458	0.936722	0.867841	0.74445	0.936718	Neutral	0.0118678	Bacteria	Proteobacteria	Gammaproteobacteria	Betaproteobacteriales	Burkholderiaceae	NA
1774	2.77334e-05	0.0208333	0.00488597	0.000266691	0.0828813	0.667371	0.526115	0.783821	0.667366	0.52611	0.783817	Neutral	0.0159474	Bacteria	Verrucomicrobia	Verrucomicrobiae	Chthoniobacterales	Chthoniobacteraceae	LD29
1775	5.46954e-05	0.0416667	0.00961397	0.000940822	0.0909625	0.885921	0.766183	0.948465	0.885914	0.766175	0.948461	Neutral	0.0320527	Bacteria	Firmicutes	Clostridia	Clostridiales	Family_XI	Peptoniphilus
1776	5.62946e-05	0.0833333	0.00989372	0.000991275	0.09143	0.892937	0.77476	0.952881	0.89293	0.774751	0.952877	Neutral	0.0734396	Bacteria	Proteobacteria	Alphaproteobacteria	Sphingomonadales	Sphingomonadaceae	Novosphingobium
1777	5.66291e-06	0.0208333	0.000999544	1.21816e-05	0.0759389	0.201289	0.112054	0.334793	0.201288	0.112054	0.334792	Neutral	0.0198338	Bacteria	Proteobacteria	Gammaproteobacteria	Betaproteobacteriales	Burkholderiaceae	Variovorax
1778	2.97008e-06	0.0208333	0.00052436	3.39133e-06	0.0750677	0.111197	0.0497105	0.230304	0.111197	0.0497104	0.230304	Neutral	0.020309	Bacteria	Bacteroidetes	Bacteroidia	Sphingobacteriales	Sphingobacteriaceae	Sphingobacterium
1782	5.39989e-05	0.0208333	0.00949211	0.000919184	0.0907584	0.882723	0.762302	0.946425	0.882717	0.762294	0.946421	Neutral	0.0113412	Bacteria	Firmicutes	Clostridia	Clostridiales	Clostridiaceae_1	Fonticella
1785	2.38732e-05	0.0208333	0.00420727	0.000200628	0.0816905	0.612296	0.471085	0.736866	0.612292	0.471081	0.736862	Neutral	0.0166261	Bacteria	Firmicutes	Clostridia	Clostridiales	Lachnospiraceae	Fusicatenibacter
1786	3.6929e-05	0.0416667	0.00650094	0.000456695	0.0856819	0.769085	0.63271	0.865581	0.769078	0.632703	0.865576	Neutral	0.0351657	Bacteria	Bacteroidetes	Bacteroidia	Bacteroidales	Prevotellaceae	Prevotella_7
1789	3.06941e-05	0.0208333	0.00540621	0.000322973	0.0837884	0.704249	0.563963	0.814265	0.704243	0.563957	0.814261	Neutral	0.0154271	Bacteria	Proteobacteria	Gammaproteobacteria	Betaproteobacteriales	Burkholderiaceae	NA
1790	5.71012e-05	0.0833333	0.0100348	0.00101713	0.0916654	0.89631	0.778915	0.954973	0.896304	0.778906	0.954969	Neutral	0.0732985	Bacteria	Firmicutes	Negativicutes	Selenomonadales	Acidaminococcaceae	NA
1791	4.41273e-05	0.0208333	0.00776336	0.000635281	0.087841	0.826471	0.69639	0.908168	0.826464	0.696383	0.908163	Neutral	0.01307	Bacteria	Bacteroidetes	Bacteroidia	Sphingobacteriales	Sphingobacteriaceae	Nubsella
1792	4.95462e-05	0.0416667	0.0087127	0.000785771	0.0894485	0.860053	0.735237	0.931509	0.860046	0.735229	0.931504	Neutral	0.032954	Bacteria	Firmicutes	Bacilli	Bacillales	Staphylococcaceae	Macrococcus
1793	1.60483e-06	0.0208333	0.000283361	9.96247e-07	0.0746239	0.061708	0.0210746	0.167296	0.0617079	0.0210746	0.167296	Neutral	0.02055	Bacteria	Actinobacteria	Actinobacteria	Micrococcales	Promicromonosporaceae	Cellulosimicrobium
1795	4.44152e-05	0.0416667	0.00781382	0.000642938	0.0879268	0.828442	0.698635	0.909574	0.828435	0.698627	0.909569	Neutral	0.0338528	Bacteria	Firmicutes	Bacilli	Bacillales	Staphylococcaceae	Staphylococcus
1796	6.14154e-05	0.0208333	0.010789	0.0011599	0.0929193	0.912629	0.799328	0.964778	0.912623	0.79932	0.964774	Neutral	0.0100443	Bacteria	Bacteroidetes	Bacteroidia	Flavobacteriales	Flavobacteriaceae	Flavobacterium
1797	2.66633e-05	0.0208333	0.00469786	0.000247535	0.0825521	0.652939	0.511528	0.771684	0.652934	0.511523	0.77168	Neutral	0.0161355	Bacteria	Bacteroidetes	Bacteroidia	Bacteroidales	Dysgonomonadaceae	Dysgonomonas
1798	3.32366e-05	0.0416667	0.00585275	0.000375062	0.0845632	0.732637	0.593694	0.837103	0.732631	0.593688	0.837098	Neutral	0.0358139	Bacteria	Proteobacteria	Gammaproteobacteria	Betaproteobacteriales	Burkholderiaceae	Xenophilus
1799	5.64224e-05	0.0416667	0.00991608	0.000995355	0.0914674	0.893479	0.775426	0.953218	0.893472	0.775417	0.953214	Neutral	0.0317506	Bacteria	Bacteroidetes	Bacteroidia	Bacteroidales	Tannerellaceae	NA
1801	3.29001e-05	0.0625	0.00579367	0.000367972	0.0844609	0.729042	0.589899	0.834241	0.729036	0.589893	0.834237	Neutral	0.0567063	Bacteria	Proteobacteria	Gammaproteobacteria	Xanthomonadales	Xanthomonadaceae	Pseudoxanthomonas
1803	8.62913e-06	0.0416667	0.00152272	2.79204e-05	0.076892	0.289995	0.18106	0.430052	0.289994	0.18106	0.430051	Neutral	0.0401439	Bacteria	Bacteroidetes	Bacteroidia	Sphingobacteriales	Sphingobacteriaceae	Sphingobacterium
1806	2.81906e-05	0.0208333	0.00496631	0.000275068	0.0830217	0.673352	0.532197	0.788815	0.673346	0.532192	0.788811	Neutral	0.015867	Bacteria	Proteobacteria	Gammaproteobacteria	Legionellales	Legionellaceae	Legionella
1808	5.002e-05	0.0208333	0.00879566	0.000799557	0.0895884	0.86266	0.738312	0.933262	0.862653	0.738303	0.933257	Neutral	0.0120377	Bacteria	Bacteroidetes	Bacteroidia	Chitinophagales	Chitinophagaceae	Chitinophaga
1810	4.57494e-05	0.0208333	0.00804763	0.000678925	0.0883238	0.837291	0.708761	0.915833	0.837284	0.708754	0.915829	Neutral	0.0127857	Bacteria	Proteobacteria	Gammaproteobacteria	Pseudomonadales	Moraxellaceae	Acinetobacter
1811	4.24403e-05	0.0416667	0.00746763	0.000591193	0.0873375	0.814453	0.682797	0.899508	0.814447	0.68279	0.899503	Neutral	0.034199	Bacteria	Actinobacteria	Actinobacteria	Micrococcales	Cellulomonadaceae	Cellulomonas
1813	3.56845e-05	0.0625	0.00628252	0.000428404	0.0853057	0.757392	0.620084	0.856555	0.757386	0.620077	0.85655	Neutral	0.0562175	Bacteria	Patescibacteria	Saccharimonadia	Saccharimonadales	Saccharimonadaceae	NA
1820	4.95741e-05	0.0833333	0.00871759	0.000786581	0.0894568	0.860208	0.735419	0.931613	0.860201	0.735411	0.931608	Neutral	0.0746157	Bacteria	Proteobacteria	Alphaproteobacteria	Rhodospirillales	Magnetospirillaceae	Magnetospirillum
1821	3.70414e-05	0.0625	0.00652065	0.000459288	0.0857158	0.770112	0.633824	0.866369	0.770106	0.633817	0.866364	Neutral	0.0559794	Bacteria	Firmicutes	Bacilli	Lactobacillales	Enterococcaceae	Enterococcus
1822	3.00519e-05	0.0208333	0.00529339	0.00031036	0.0835921	0.696613	0.556057	0.808032	0.696608	0.556051	0.808027	Neutral	0.0155399	Bacteria	Bacteroidetes	Bacteroidia	Flavobacteriales	Flavobacteriaceae	Flavobacterium
1823	9.35857e-06	0.0416667	0.00165134	3.27369e-05	0.0771253	0.310256	0.197608	0.451024	0.310254	0.197607	0.451022	Neutral	0.0400153	Bacteria	Proteobacteria	Gammaproteobacteria	Betaproteobacteriales	Burkholderiaceae	Hydrogenophaga
1824	4.76294e-05	0.0208333	0.00837699	0.000731019	0.0888816	0.84899	0.722289	0.92397	0.848983	0.722281	0.923966	Neutral	0.0124563	Bacteria	Firmicutes	Clostridia	Clostridiales	Family_XI	Anaerococcus
1830	4.0204e-05	0.0833333	0.00707548	0.000534834	0.0866677	0.797231	0.663566	0.886847	0.797225	0.663558	0.886842	Neutral	0.0762579	Bacteria	Proteobacteria	Gammaproteobacteria	Pseudomonadales	Pseudomonadaceae	NA
1831	4.5445e-05	0.0416667	0.00799429	0.000670643	0.0882333	0.835313	0.706491	0.914442	0.835306	0.706483	0.914437	Neutral	0.0336724	Bacteria	Bacteroidetes	Bacteroidia	Bacteroidales	Tannerellaceae	NA
1832	4.36877e-05	0.0416667	0.00768631	0.000623664	0.08771	0.823416	0.692921	0.905981	0.82341	0.692914	0.905976	Neutral	0.0339804	Bacteria	Proteobacteria	Gammaproteobacteria	Pseudomonadales	Moraxellaceae	Acinetobacter
1833	2.88415e-05	0.0416667	0.0050807	0.000287194	0.0832214	0.681682	0.540703	0.795736	0.681677	0.540698	0.795731	Neutral	0.036586	Bacteria	Proteobacteria	Gammaproteobacteria	Betaproteobacteriales	Burkholderiaceae	Lampropedia
1834	6.13295e-05	0.0208333	0.010774	0.00115699	0.0928944	0.912331	0.79895	0.964604	0.912324	0.798941	0.9646	Neutral	0.0100593	Bacteria	Bacteroidetes	Bacteroidia	Flavobacteriales	Weeksellaceae	Chryseobacterium
1835	4.54256e-05	0.0416667	0.00799088	0.000670115	0.0882275	0.835186	0.706345	0.914352	0.835179	0.706337	0.914348	Neutral	0.0336758	Bacteria	Bacteroidetes	Bacteroidia	Cytophagales	Spirosomaceae	Persicitalea
1838	2.49601e-05	0.0208333	0.00439841	0.000218373	0.0820267	0.628666	0.487263	0.751	0.628661	0.487259	0.750996	Neutral	0.0164349	Bacteria	Firmicutes	Negativicutes	Selenomonadales	Veillonellaceae	Anaerosinus
1839	4.59284e-05	0.0208333	0.00807898	0.000683814	0.088377	0.838442	0.710086	0.916641	0.838436	0.710078	0.916637	Neutral	0.0127543	Bacteria	Bacteroidetes	Bacteroidia	Flavobacteriales	Flavobacteriaceae	Flavobacterium
1840	3.58098e-05	0.0208333	0.0063045	0.000431216	0.0853436	0.758595	0.621378	0.857488	0.758589	0.621371	0.857484	Neutral	0.0145288	Bacteria	Bacteroidetes	Bacteroidia	Cytophagales	Spirosomaceae	Dyadobacter
1841	3.95998e-05	0.0416667	0.00696951	0.000520021	0.0864862	0.79231	0.658121	0.883178	0.792303	0.658114	0.883173	Neutral	0.0346972	Bacteria	Proteobacteria	Gammaproteobacteria	Pseudomonadales	Moraxellaceae	Acinetobacter
1842	2.6411e-05	0.0416667	0.00465351	0.000243112	0.0824744	0.649446	0.508016	0.768728	0.649441	0.508011	0.768724	Neutral	0.0370132	Bacteria	Actinobacteria	Acidimicrobiia	Microtrichales	Microtrichaceae	NA
1843	4.04488e-05	0.0208333	0.00711842	0.000540886	0.0867411	0.799192	0.665741	0.888302	0.799185	0.665733	0.888298	Neutral	0.0137149	Bacteria	Proteobacteria	Gammaproteobacteria	Betaproteobacteriales	Burkholderiaceae	NA
1844	4.6981e-05	0.0625	0.00826341	0.000712871	0.0886894	0.845053	0.717719	0.921251	0.845047	0.717711	0.921246	Neutral	0.0542366	Bacteria	Proteobacteria	Alphaproteobacteria	Caulobacterales	Caulobacteraceae	Phenylobacterium
1845	3.36151e-05	0.0416667	0.00591923	0.000383109	0.0846782	0.736624	0.597915	0.840266	0.736618	0.597909	0.840261	Neutral	0.0357474	Bacteria	Proteobacteria	Gammaproteobacteria	Xanthomonadales	Rhodanobacteraceae	NA
1846	4.19657e-05	0.0416667	0.00738443	0.000579033	0.0871956	0.810925	0.678834	0.896937	0.810919	0.678827	0.896933	Neutral	0.0342822	Bacteria	Bacteroidetes	Bacteroidia	Sphingobacteriales	Sphingobacteriaceae	Mucilaginibacter
1849	3.96199e-05	0.0625	0.00697304	0.000520512	0.0864923	0.792476	0.658304	0.883302	0.792469	0.658297	0.883297	Neutral	0.055527	Bacteria	Firmicutes	Clostridia	Clostridiales	Ruminococcaceae	NA
1850	4.7382e-05	0.0625	0.00833365	0.000724071	0.0888083	0.8475	0.720557	0.922943	0.847493	0.720549	0.922938	Neutral	0.0541663	Bacteria	Firmicutes	Clostridia	Clostridiales	Ruminococcaceae	Ruminococcaceae_UCG-010
1854	4.21182e-05	0.0833333	0.00741116	0.000582928	0.0872412	0.812066	0.680114	0.89777	0.81206	0.680107	0.897765	Neutral	0.0759222	Bacteria	Bacteroidetes	Bacteroidia	Flavobacteriales	Flavobacteriaceae	Flavobacterium
1856	2.17114e-05	0.0208333	0.003827	0.000167375	0.0810196	0.577563	0.437234	0.706397	0.577559	0.43723	0.706394	Neutral	0.0170063	Bacteria	Bacteroidetes	Bacteroidia	Flavobacteriales	Weeksellaceae	Chryseobacterium
1857	4.37675e-05	0.0208333	0.00770029	0.000625766	0.0877338	0.823975	0.693554	0.906381	0.823968	0.693547	0.906377	Neutral	0.013133	Bacteria	Firmicutes	Bacilli	Bacillales	Paenibacillaceae	Paenibacillus
1859	2.34193e-05	0.0208333	0.00412744	0.00019342	0.0815499	0.605249	0.464165	0.730736	0.605245	0.46416	0.730732	Neutral	0.0167059	Bacteria	Actinobacteria	Actinobacteria	Micrococcales	Microbacteriaceae	Leifsonia
1861	1.02143e-05	0.0208333	0.00180219	3.88538e-05	0.0773986	0.333287	0.216729	0.474552	0.333286	0.216728	0.474551	Neutral	0.0190311	Bacteria	Proteobacteria	Gammaproteobacteria	Betaproteobacteriales	Burkholderiaceae	Parapusillimonas
1865	4.26307e-05	0.0208333	0.00750101	0.000596101	0.0873944	0.81585	0.684369	0.900522	0.815844	0.684362	0.900517	Neutral	0.0133323	Bacteria	Bacteroidetes	Bacteroidia	Chitinophagales	Chitinophagaceae	NA
1866	4.22019e-05	0.0416667	0.00742583	0.000585071	0.0872662	0.812689	0.680814	0.898224	0.812683	0.680806	0.898219	Neutral	0.0342408	Bacteria	Proteobacteria	Gammaproteobacteria	Betaproteobacteriales	Burkholderiaceae	Massilia
1868	3.96779e-05	0.0416667	0.00698321	0.000521927	0.0865097	0.792953	0.658831	0.883659	0.792946	0.658824	0.883654	Neutral	0.0346835	Bacteria	Actinobacteria	Actinobacteria	Kineosporiales	Kineosporiaceae	Kineococcus
1870	4.12583e-05	0.0416667	0.00726038	0.000561105	0.0869838	0.805541	0.67281	0.892991	0.805534	0.672802	0.892986	Neutral	0.0344063	Bacteria	Bacteroidetes	Bacteroidia	Flavobacteriales	Flavobacteriaceae	Flavobacterium
1872	3.02136e-05	0.0208333	0.0053218	0.000313516	0.0836415	0.698555	0.558064	0.80962	0.698549	0.558058	0.809616	Neutral	0.0155115	Bacteria	Patescibacteria	Gracilibacteria	NA	NA	NA
1873	3.89518e-05	0.0208333	0.00685584	0.000504333	0.0862914	0.786899	0.652159	0.87912	0.786892	0.652152	0.879115	Neutral	0.0139775	Bacteria	Firmicutes	Clostridia	Clostridiales	Ruminococcaceae	Ruminococcaceae_UCG-014
1876	3.91966e-05	0.0416667	0.00689878	0.000510235	0.086365	0.788959	0.654426	0.880668	0.788953	0.654419	0.880663	Neutral	0.0347679	Bacteria	Proteobacteria	Gammaproteobacteria	Betaproteobacteriales	Burkholderiaceae	Verticia
1881	2.18786e-05	0.0208333	0.0038564	0.000169848	0.0810716	0.580356	0.439932	0.708871	0.580352	0.439928	0.708867	Neutral	0.0169769	Bacteria	Proteobacteria	Alphaproteobacteria	Azospirillales	Azospirillaceae	Azospirillum
1882	3.42558e-05	0.0208333	0.00603172	0.000396897	0.0848728	0.743237	0.604939	0.845487	0.743231	0.604933	0.845483	Neutral	0.0148016	Bacteria	Actinobacteria	Actinobacteria	Micrococcales	Micrococcaceae	Kocuria
1885	3.7351e-05	0.0208333	0.00657498	0.000466466	0.0858092	0.77292	0.636875	0.868518	0.772914	0.636868	0.868513	Neutral	0.0142583	Bacteria	Proteobacteria	Gammaproteobacteria	Pseudomonadales	Pseudomonadaceae	Pseudomonas
1886	8.52614e-06	0.0208333	0.00150456	2.72701e-05	0.076859	0.287087	0.178707	0.42702	0.287086	0.178706	0.427019	Neutral	0.0193288	Bacteria	Proteobacteria	Gammaproteobacteria	Enterobacteriales	Enterobacteriaceae	NA
1887	5.06383e-05	0.0208333	0.00890392	0.000817696	0.0897707	0.865989	0.742252	0.935487	0.865982	0.742244	0.935482	Neutral	0.0119294	Bacteria	Proteobacteria	Gammaproteobacteria	Betaproteobacteriales	Burkholderiaceae	Comamonas
1890	1.05372e-05	0.0416667	0.00185912	4.12922e-05	0.0775016	0.341778	0.223859	0.483146	0.341777	0.223857	0.483144	Neutral	0.0398075	Bacteria	Proteobacteria	Gammaproteobacteria	Pseudomonadales	Moraxellaceae	Acinetobacter
1895	3.53522e-05	0.0416667	0.00622418	0.000420982	0.0852051	0.754171	0.616624	0.854049	0.754165	0.616618	0.854045	Neutral	0.0354425	Bacteria	Firmicutes	Bacilli	Lactobacillales	Streptococcaceae	Streptococcus
1896	3.31436e-05	0.0208333	0.00583644	0.000373098	0.0845349	0.731649	0.592651	0.836317	0.731643	0.592644	0.836313	Neutral	0.0149969	Bacteria	Actinobacteria	Actinobacteria	Corynebacteriales	Corynebacteriaceae	Corynebacterium_1
1897	4.21682e-05	0.0416667	0.00741993	0.000584208	0.0872561	0.812439	0.680533	0.898042	0.812432	0.680525	0.898037	Neutral	0.0342467	Bacteria	Actinobacteria	Actinobacteria	Frankiales	Nakamurellaceae	Nakamurella
1899	2.94911e-05	0.0416667	0.00519486	0.000299529	0.0834204	0.689785	0.549019	0.802426	0.68978	0.549013	0.802422	Neutral	0.0364718	Bacteria	Proteobacteria	Deltaproteobacteria	Bdellovibrionales	Bacteriovoracaceae	Peredibacter
1901	9.46497e-06	0.0416667	0.00167009	3.34701e-05	0.0771593	0.313162	0.200003	0.454011	0.313161	0.200002	0.454009	Neutral	0.0399966	Bacteria	Bacteroidetes	Bacteroidia	Chitinophagales	Chitinophagaceae	NA
1903	4.1913e-05	0.0416667	0.00737518	0.000577688	0.0871798	0.810529	0.67839	0.896648	0.810522	0.678382	0.896643	Neutral	0.0342915	Bacteria	Proteobacteria	Gammaproteobacteria	Betaproteobacteriales	Burkholderiaceae	Curvibacter
1904	6.8966e-06	0.0208333	0.00121717	1.79695e-05	0.0763361	0.239455	0.141001	0.376522	0.239454	0.141	0.376521	Neutral	0.0196162	Bacteria	Proteobacteria	Deltaproteobacteria	Myxococcales	Myxococcaceae	Myxococcus
1905	3.46831e-05	0.0208333	0.00610673	0.00040621	0.0850024	0.747555	0.609543	0.848879	0.747549	0.609537	0.848874	Neutral	0.0147266	Bacteria	Firmicutes	Bacilli	Bacillales	Staphylococcaceae	Staphylococcus
1906	2.6766e-05	0.0208333	0.00471592	0.000249346	0.0825837	0.65435	0.512949	0.772876	0.654345	0.512944	0.772872	Neutral	0.0161174	Bacteria	Proteobacteria	Alphaproteobacteria	Rhodobacterales	Rhodobacteraceae	NA
1907	3.28988e-05	0.0416667	0.00579344	0.000367946	0.0844605	0.729029	0.589885	0.83423	0.729023	0.589879	0.834226	Neutral	0.0358732	Bacteria	Bacteroidetes	Bacteroidia	Cytophagales	Spirosomaceae	Dyadobacter
1910	2.67152e-05	0.0208333	0.004707	0.00024845	0.0825681	0.653653	0.512248	0.772288	0.653648	0.512243	0.772283	Neutral	0.0161263	Bacteria	Proteobacteria	Alphaproteobacteria	Rhizobiales	Xanthobacteraceae	Starkeya
1911	3.58098e-05	0.0208333	0.0063045	0.000431216	0.0853436	0.758595	0.621378	0.857488	0.758589	0.621371	0.857484	Neutral	0.0145288	Bacteria	Proteobacteria	Alphaproteobacteria	Azospirillales	Azospirillaceae	Azospirillum
1912	2.67152e-05	0.0208333	0.004707	0.00024845	0.0825681	0.653653	0.512248	0.772288	0.653648	0.512243	0.772283	Neutral	0.0161263	Bacteria	Proteobacteria	Alphaproteobacteria	Acetobacterales	Acetobacteraceae	Roseomonas
1913	3.2433e-05	0.0208333	0.00571165	0.000358231	0.0843187	0.723973	0.584562	0.830191	0.723967	0.584556	0.830186	Neutral	0.0151217	Bacteria	Bacteroidetes	Bacteroidia	Bacteroidales	Prevotellaceae	Prevotella
1920	3.30823e-05	0.0208333	0.00582567	0.000371805	0.0845163	0.730995	0.59196	0.835797	0.730989	0.591954	0.835792	Neutral	0.0150077	Bacteria	Proteobacteria	Alphaproteobacteria	Caulobacterales	Caulobacteraceae	Brevundimonas
1922	3.33308e-05	0.0208333	0.00586929	0.000377057	0.0845918	0.733635	0.594749	0.837895	0.733629	0.594743	0.837891	Neutral	0.014964	Bacteria	Bacteroidetes	Bacteroidia	Chitinophagales	Saprospiraceae	NA
1926	2.5247e-05	0.0208333	0.00444886	0.000223171	0.0821154	0.632871	0.491443	0.754607	0.632866	0.491439	0.754603	Neutral	0.0163845	Bacteria	Patescibacteria	Parcubacteria	NA	NA	NA
1927	3.04476e-05	0.0416667	0.0053629	0.000318105	0.083713	0.701341	0.560947	0.811895	0.701335	0.560942	0.811891	Neutral	0.0363038	Bacteria	Proteobacteria	Gammaproteobacteria	Betaproteobacteriales	Burkholderiaceae	Hydrogenophaga
1932	3.4021e-05	0.0208333	0.00599049	0.000391819	0.0848015	0.740833	0.602382	0.843593	0.740827	0.602376	0.843588	Neutral	0.0148428	Bacteria	Actinobacteria	Actinobacteria	Micrococcales	Micrococcaceae	Micrococcus
1935	3.188e-05	0.0416667	0.00561452	0.000346844	0.0841503	0.717847	0.578137	0.825272	0.717841	0.578131	0.825268	Neutral	0.0360521	Bacteria	Epsilonbacteraeota	Campylobacteria	Campylobacterales	Arcobacteraceae	Arcobacter
1937	1.30933e-05	0.0208333	0.0023096	6.30666e-05	0.078314	0.40528	0.278472	0.546125	0.405278	0.27847	0.546123	Neutral	0.0185237	Bacteria	Proteobacteria	Gammaproteobacteria	Xanthomonadales	Xanthomonadaceae	Stenotrophomonas
1939	3.35361e-05	0.0208333	0.00590536	0.000381424	0.0846542	0.735797	0.597038	0.839611	0.735791	0.597032	0.839606	Neutral	0.014928	Bacteria	Proteobacteria	Alphaproteobacteria	Acetobacterales	Acetobacteraceae	Roseomonas
1942	3.30699e-05	0.0208333	0.00582348	0.000371542	0.0845125	0.730862	0.591819	0.835691	0.730856	0.591813	0.835686	Neutral	0.0150099	Bacteria	Bacteroidetes	Bacteroidia	Flavobacteriales	Crocinitomicaceae	Fluviicola
1943	3.25535e-05	0.0416667	0.0057328	0.000360732	0.0843554	0.725289	0.585946	0.831244	0.725283	0.58594	0.831239	Neutral	0.0359339	Bacteria	Bacteroidetes	Bacteroidia	Sphingobacteriales	Sphingobacteriaceae	Pedobacter
1945	3.0948e-05	0.0208333	0.00545081	0.00032802	0.0838659	0.707214	0.567043	0.816676	0.707209	0.567037	0.816671	Neutral	0.0153825	Bacteria	Firmicutes	Bacilli	Lactobacillales	Enterococcaceae	Vagococcus
1946	3.24853e-05	0.0416667	0.00572083	0.000359316	0.0843346	0.724545	0.585164	0.830649	0.724539	0.585158	0.830644	Neutral	0.0359458	Bacteria	Proteobacteria	Gammaproteobacteria	Betaproteobacteriales	Burkholderiaceae	Ramlibacter
1947	3.20565e-05	0.0416667	0.00564553	0.000350461	0.0842041	0.719817	0.5802	0.826857	0.719811	0.580194	0.826852	Neutral	0.0360211	Bacteria	Proteobacteria	Deltaproteobacteria	Bdellovibrionales	Bdellovibrionaceae	Bdellovibrio
1949	2.45691e-05	0.0208333	0.00432966	0.000211913	0.0819059	0.622859	0.481508	0.746003	0.622855	0.481503	0.745999	Neutral	0.0165037	Bacteria	Proteobacteria	Gammaproteobacteria	Pseudomonadales	Pseudomonadaceae	Pseudomonas
1950	3.04144e-05	0.0208333	0.00535707	0.000317452	0.0837029	0.700947	0.56054	0.811574	0.700942	0.560534	0.81157	Neutral	0.0154763	Bacteria	Actinobacteria	Actinobacteria	Corynebacteriales	Corynebacteriaceae	Corynebacterium_1
1956	2.31776e-05	0.0208333	0.00408492	0.00018963	0.081475	0.601443	0.460439	0.727414	0.601439	0.460434	0.72741	Neutral	0.0167484	Bacteria	Proteobacteria	Gammaproteobacteria	Pseudomonadales	Moraxellaceae	Acinetobacter
1957	2.98808e-05	0.0208333	0.00526333	0.000307038	0.0835397	0.694546	0.553923	0.806338	0.694541	0.553918	0.806333	Neutral	0.01557	Bacteria	Bacteroidetes	Bacteroidia	Bacteroidales	Prevotellaceae	Prevotella_7
1958	4.12725e-06	0.0208333	0.000728584	6.51487e-06	0.0754428	0.151094	0.0760874	0.277809	0.151094	0.0760872	0.277808	Neutral	0.0201047	Bacteria	Proteobacteria	Alphaproteobacteria	Rhizobiales	Rhizobiaceae	Allorhizobium-Neorhizobium-Pararhizobium-Rhizobium
1961	2.96211e-05	0.0208333	0.0052177	0.000302024	0.0834602	0.691382	0.550661	0.803739	0.691376	0.550656	0.803735	Neutral	0.0156156	Bacteria	Proteobacteria	Gammaproteobacteria	Enterobacteriales	Enterobacteriaceae	Lelliottia
1963	1.17269e-05	0.0416667	0.00206881	5.08837e-05	0.0778803	0.372136	0.249689	0.513532	0.372134	0.249687	0.51353	Neutral	0.0395979	Bacteria	Bacteroidetes	Bacteroidia	Sphingobacteriales	Sphingobacteriaceae	Sphingobacterium
1968	2.60537e-05	0.0208333	0.0045907	0.00023691	0.0823643	0.64444	0.502994	0.764479	0.644435	0.502989	0.764475	Neutral	0.0162426	Bacteria	Bacteroidetes	Bacteroidia	Flavobacteriales	Flavobacteriaceae	Flavobacterium
1969	2.60537e-05	0.0208333	0.0045907	0.00023691	0.0823643	0.64444	0.502994	0.764479	0.644435	0.502989	0.764475	Neutral	0.0162426	Bacteria	Bacteroidetes	Bacteroidia	Flavobacteriales	Flavobacteriaceae	Flavobacterium
1972	3.96398e-05	0.0208333	0.00697653	0.000520997	0.0864983	0.792639	0.658485	0.883425	0.792633	0.658478	0.88342	Neutral	0.0138568	Bacteria	Bacteroidetes	Bacteroidia	Flavobacteriales	Flavobacteriaceae	Myroides
1977	2.89889e-05	0.0208333	0.0051066	0.000289973	0.0832666	0.683539	0.542605	0.797272	0.683534	0.5426	0.797268	Neutral	0.0157267	Bacteria	Proteobacteria	Alphaproteobacteria	Rhizobiales	Rhizobiaceae	Shinella
1978	2.74894e-05	0.0208333	0.00484307	0.000262267	0.0828063	0.664133	0.522833	0.781109	0.664128	0.522828	0.781105	Neutral	0.0159903	Bacteria	Proteobacteria	Gammaproteobacteria	Oceanospirillales	Halomonadaceae	Marinospirillum
1982	2.74172e-05	0.0208333	0.00483039	0.000260965	0.0827841	0.66317	0.521857	0.780301	0.663165	0.521852	0.780297	Neutral	0.0160029	Bacteria	Bacteroidetes	Bacteroidia	Flavobacteriales	Weeksellaceae	Chryseobacterium
1983	2.15519e-05	0.0208333	0.00379892	0.000165029	0.0809699	0.574879	0.434644	0.704017	0.574875	0.434641	0.704013	Neutral	0.0170344	Bacteria	Bacteroidetes	Bacteroidia	Sphingobacteriales	NS11-12_marine_group	NA
1984	2.85741e-05	0.0416667	0.00503372	0.000282186	0.0831394	0.678286	0.537231	0.79292	0.678281	0.537226	0.792916	Neutral	0.0366329	Bacteria	Proteobacteria	Gammaproteobacteria	Betaproteobacteriales	Burkholderiaceae	Xylophilus
1986	3.67716e-05	0.0208333	0.00647331	0.000453074	0.0856343	0.767637	0.631141	0.86447	0.767631	0.631134	0.864465	Neutral	0.01436	Bacteria	Firmicutes	Clostridia	Clostridiales	Clostridiaceae_1	Clostridium_sensu_stricto_1
1987	2.21939e-05	0.0208333	0.00391188	0.000174559	0.0811696	0.585575	0.444986	0.713482	0.585571	0.444982	0.713479	Neutral	0.0169215	Bacteria	Actinobacteria	Actinobacteria	Corynebacteriales	Corynebacteriaceae	Corynebacterium_1
1989	2.7852e-05	0.0208333	0.00490682	0.000268854	0.0829177	0.668933	0.527702	0.785128	0.668928	0.527697	0.785124	Neutral	0.0159265	Bacteria	Bacteroidetes	Bacteroidia	Flavobacteriales	Flavobacteriaceae	Flavobacterium
1991	2.61709e-06	0.0208333	0.000462054	2.63731e-06	0.0749531	0.0986573	0.0419462	0.214848	0.0986572	0.0419461	0.214847	Neutral	0.0203713	Bacteria	Actinobacteria	Actinobacteria	Micrococcales	Microbacteriaceae	Leucobacter
1992	2.72168e-05	0.0208333	0.00479516	0.000257364	0.0827225	0.66048	0.519135	0.778041	0.660475	0.51913	0.778037	Neutral	0.0160382	Bacteria	Bacteroidetes	Bacteroidia	Flavobacteriales	Flavobacteriaceae	Flavobacterium
1995	2.66633e-05	0.0208333	0.00469786	0.000247535	0.0825521	0.652939	0.511528	0.771684	0.652934	0.511523	0.77168	Neutral	0.0161355	Bacteria	Firmicutes	Bacilli	Bacillales	Planococcaceae	Lysinibacillus
1996	2.99568e-05	0.0208333	0.00527667	0.000308511	0.083563	0.695466	0.554872	0.807092	0.69546	0.554866	0.807087	Neutral	0.0155567	Bacteria	Proteobacteria	Alphaproteobacteria	Sphingomonadales	Sphingomonadaceae	Sphingomonas
1997	2.26764e-05	0.0208333	0.00399676	0.00018188	0.0813194	0.593436	0.452624	0.7204	0.593432	0.45262	0.720397	Neutral	0.0168366	Bacteria	Bacteroidetes	Bacteroidia	Flavobacteriales	Weeksellaceae	Chryseobacterium
1998	2.26764e-05	0.0208333	0.00399676	0.00018188	0.0813194	0.593436	0.452624	0.7204	0.593432	0.45262	0.720397	Neutral	0.0168366	Bacteria	Actinobacteria	Actinobacteria	Micrococcales	Micrococcaceae	Micrococcus
1999	2.32477e-05	0.0208333	0.00409725	0.000190726	0.0814967	0.602551	0.461522	0.728382	0.602547	0.461518	0.728378	Neutral	0.0167361	Bacteria	Firmicutes	Clostridia	Clostridiales	Family_XI	Anaerococcus
2000	2.50785e-05	0.0208333	0.00441924	0.000220348	0.0820633	0.630408	0.488994	0.752495	0.630403	0.488989	0.752491	Neutral	0.0164141	Bacteria	Cyanobacteria	Oxyphotobacteria	Nostocales	Chroococcidiopsaceae	NA
2001	2.67152e-05	0.0208333	0.004707	0.00024845	0.0825681	0.653653	0.512248	0.772288	0.653648	0.512243	0.772283	Neutral	0.0161263	Bacteria	Proteobacteria	Gammaproteobacteria	Betaproteobacteriales	Methylophilaceae	Methylobacillus
2002	3.19851e-05	0.0416667	0.00563297	0.000348995	0.0841823	0.719021	0.579366	0.826217	0.719016	0.57936	0.826213	Neutral	0.0360337	Bacteria	Proteobacteria	Gammaproteobacteria	Xanthomonadales	Xanthomonadaceae	Pseudoxanthomonas
2005	2.61468e-05	0.0208333	0.00460707	0.000238519	0.082393	0.645751	0.504308	0.765594	0.645746	0.504303	0.765589	Neutral	0.0162263	Bacteria	Proteobacteria	Alphaproteobacteria	Rhizobiales	Devosiaceae	NA
2006	3.32766e-05	0.0208333	0.00585979	0.00037591	0.0845754	0.733062	0.594143	0.83744	0.733056	0.594137	0.837436	Neutral	0.0149735	Bacteria	Proteobacteria	Gammaproteobacteria	Xanthomonadales	Xanthomonadaceae	Luteimonas
2009	2.55158e-05	0.0208333	0.00449612	0.000227707	0.0821983	0.636766	0.495324	0.757939	0.636761	0.495319	0.757935	Neutral	0.0163372	Bacteria	Bacteroidetes	Bacteroidia	Bacteroidales	Porphyromonadaceae	Porphyromonas
2010	2.40114e-05	0.0208333	0.00423157	0.000202847	0.0817333	0.614417	0.473173	0.738705	0.614413	0.473168	0.738701	Neutral	0.0166018	Bacteria	Proteobacteria	Gammaproteobacteria	Betaproteobacteriales	Burkholderiaceae	Noviherbaspirillum
2011	2.55784e-05	0.0208333	0.00450713	0.00022877	0.0822177	0.637668	0.496224	0.75871	0.637663	0.496219	0.758706	Neutral	0.0163262	Bacteria	Patescibacteria	Saccharimonadia	Saccharimonadales	Saccharimonadaceae	NA
2015	2.80446e-05	0.0208333	0.00494067	0.000272382	0.0829769	0.671454	0.530265	0.787233	0.671449	0.53026	0.787229	Neutral	0.0158927	Bacteria	Proteobacteria	Gammaproteobacteria	Pseudomonadales	Pseudomonadaceae	Pseudomonas
2018	2.26516e-05	0.0208333	0.00399241	0.000181501	0.0813118	0.593036	0.452235	0.72005	0.593032	0.452231	0.720046	Neutral	0.0168409	Bacteria	Firmicutes	Clostridia	Clostridiales	Family_XI	Anaerococcus
2021	2.25524e-05	0.0208333	0.00397495	0.000179986	0.081281	0.591431	0.450673	0.718639	0.591427	0.450669	0.718635	Neutral	0.0168584	Bacteria	Firmicutes	Clostridia	Clostridiales	Ruminococcaceae	Ruminiclostridium_1
2022	2.44416e-05	0.0208333	0.00430723	0.000209824	0.0818664	0.620945	0.479615	0.744352	0.620941	0.47961	0.744348	Neutral	0.0165261	Bacteria	Firmicutes	Bacilli	Bacillales	Paenibacillaceae	Paenibacillus
2023	2.67699e-05	0.0208333	0.0047166	0.000249414	0.0825849	0.654404	0.513003	0.772921	0.654399	0.512998	0.772917	Neutral	0.0161167	Bacteria	Bacteroidetes	Bacteroidia	Cytophagales	Cyclobacteriaceae	Cesiribacter
2024	2.11987e-05	0.0208333	0.00373678	0.000159892	0.08086	0.568878	0.428868	0.69868	0.568874	0.428865	0.698676	Neutral	0.0170966	Bacteria	Proteobacteria	Gammaproteobacteria	Xanthomonadales	Xanthomonadaceae	Stenotrophomonas
2025	2.38147e-05	0.0208333	0.00419698	0.000199693	0.0816724	0.611396	0.470199	0.736083	0.611391	0.470194	0.73608	Neutral	0.0166364	Bacteria	Proteobacteria	Alphaproteobacteria	Rhizobiales	Beijerinckiaceae	Methylobacterium
2028	2.25789e-05	0.0208333	0.00397961	0.00018039	0.0812892	0.59186	0.45109	0.719016	0.591855	0.451086	0.719012	Neutral	0.0168537	Bacteria	Proteobacteria	Gammaproteobacteria	Enterobacteriales	Enterobacteriaceae	Morganella
2029	3.06648e-05	0.0208333	0.00540105	0.000322392	0.0837794	0.703904	0.563605	0.813985	0.703899	0.563599	0.81398	Neutral	0.0154323	Bacteria	Bacteroidetes	Bacteroidia	Sphingobacteriales	Sphingobacteriaceae	Sphingobacterium
2030	2.33048e-05	0.0208333	0.00410729	0.00019162	0.0815144	0.60345	0.462403	0.729167	0.603446	0.462398	0.729163	Neutral	0.016726	Bacteria	Bacteroidetes	Bacteroidia	Cytophagales	Spirosomaceae	Dyadobacter
2033	2.99168e-05	0.0208333	0.00526966	0.000307736	0.0835507	0.694983	0.554373	0.806696	0.694977	0.554368	0.806691	Neutral	0.0155637	Bacteria	Proteobacteria	Gammaproteobacteria	Enterobacteriales	Enterobacteriaceae	Klebsiella
2036	2.91689e-05	0.0208333	0.00513824	0.000293383	0.0833217	0.685793	0.544916	0.799134	0.685787	0.544911	0.79913	Neutral	0.0156951	Bacteria	Proteobacteria	Gammaproteobacteria	Enterobacteriales	Enterobacteriaceae	Pantoea
2043	2.63245e-05	0.0208333	0.0046383	0.000241604	0.0824477	0.64824	0.506805	0.767706	0.648235	0.5068	0.767702	Neutral	0.016195	Bacteria	Proteobacteria	Gammaproteobacteria	Betaproteobacteriales	Burkholderiaceae	Lampropedia
2049	2.45958e-05	0.0208333	0.00433434	0.00021235	0.0819141	0.623257	0.481902	0.746346	0.623253	0.481897	0.746342	Neutral	0.016499	Bacteria	Firmicutes	Clostridia	Clostridiales	Ruminococcaceae	Ruminiclostridium_5
2059	2.34486e-05	0.0208333	0.00413259	0.000193881	0.081559	0.605707	0.464614	0.731135	0.605703	0.46461	0.731131	Neutral	0.0167007	Bacteria	Bacteroidetes	Bacteroidia	Flavobacteriales	Weeksellaceae	NA
2066	2.16897e-05	0.0208333	0.00382317	0.000167054	0.0810128	0.577198	0.436882	0.706074	0.577194	0.436878	0.706071	Neutral	0.0170102	Bacteria	Bacteroidetes	Bacteroidia	Sphingobacteriales	Sphingobacteriaceae	Sphingobacterium
2067	2.16897e-05	0.0208333	0.00382317	0.000167054	0.0810128	0.577198	0.436882	0.706074	0.577194	0.436878	0.706071	Neutral	0.0170102	Bacteria	Proteobacteria	Gammaproteobacteria	Betaproteobacteriales	Burkholderiaceae	Achromobacter

## Sheet: SNM_DC
ASV ID	p	freq	freq_pred	pred_lwr	pred_upr	bino_pred	bino_lwr	bino_upr	pois_pred	pois_lwr	pois_upr	type	Deviance	Kingdom	Phylum	Class	Order	Family	Genus
1	1.44174e-05	0.0384615	0.00133745	1.18926e-05	0.131048	0.453714	0.280949	0.638396	0.453712	0.280947	0.638393	Neutral	0.0371241	Bacteria	Proteobacteria	Gammaproteobacteria	Enterobacteriales	Enterobacteriaceae	Morganella
2	0.000641051	0.230769	0.0578202	0.0134854	0.215998	1	0.871271	1	1	0.871271	1	Above	0.172949	Bacteria	Bacteroidetes	Bacteroidia	Flavobacteriales	Weeksellaceae	NA
3	0.00286211	0.346154	0.234111	0.112605	0.424072	1	0.871271	1	1	0.871271	1	Neutral	0.112043	Bacteria	Epsilonbacteraeota	Campylobacteria	Campylobacterales	Arcobacteraceae	Arcobacter
4	0.0220506	0.653846	0.877898	0.702109	0.956394	1	0.871271	1	1	0.871271	1	Below	-0.224052	Bacteria	Bacteroidetes	Bacteroidia	Cytophagales	Spirosomaceae	Leadbetterella
6	0.00209328	0.115385	0.177057	0.0755033	0.361755	1	0.871271	1	1	0.871271	1	Neutral	-0.0616727	Bacteria	Proteobacteria	Gammaproteobacteria	Pseudomonadales	Moraxellaceae	Acinetobacter
8	0.000368615	0.307692	0.0336552	0.0054238	0.181951	1	0.871271	1	1	0.871271	1	Above	0.274037	Bacteria	Bacteroidetes	Bacteroidia	Flavobacteriales	Weeksellaceae	Chishuiella
9	0.0009176	0.269231	0.0817497	0.0235099	0.247671	1	0.871271	1	1	0.871271	1	Above	0.187481	Bacteria	Proteobacteria	Gammaproteobacteria	Betaproteobacteriales	Burkholderiaceae	Comamonas
10	1.11045e-05	0.0384615	0.00103027	7.08584e-06	0.130517	0.372292	0.214511	0.562953	0.372291	0.21451	0.562952	Neutral	0.0374313	Bacteria	Firmicutes	Erysipelotrichia	Erysipelotrichales	Erysipelotrichaceae	Erysipelothrix
11	0.000212364	0.307692	0.0195256	0.00206721	0.160686	0.999865	0.871035	1	0.999864	0.871035	1	Above	0.288167	Bacteria	Bacteroidetes	Bacteroidia	Bacteroidales	Dysgonomonadaceae	Dysgonomonas
12	4.47408e-05	0.0769231	0.00414477	0.000110185	0.135841	0.846843	0.665484	0.938904	0.846837	0.665477	0.938901	Neutral	0.0727783	Bacteria	Bacteroidetes	Bacteroidia	Bacteroidales	Dysgonomonadaceae	Dysgonomonas
13	0.00533376	0.346154	0.392663	0.230725	0.582236	1	0.871271	1	1	0.871271	1	Neutral	-0.0465095	Bacteria	Proteobacteria	Gammaproteobacteria	Pseudomonadales	Moraxellaceae	Acinetobacter
15	0.00010628	0.0769231	0.00981848	0.000578225	0.14526	0.988405	0.851857	0.999209	0.988402	0.851853	0.999209	Neutral	0.0671046	Bacteria	Bacteroidetes	Bacteroidia	Flavobacteriales	Flavobacteriaceae	Myroides
16	0.000128198	0.153846	0.0118317	0.000821201	0.148525	0.995376	0.86335	0.999864	0.995374	0.863347	0.999864	Above	0.142014	Bacteria	Proteobacteria	Gammaproteobacteria	Pseudomonadales	Moraxellaceae	Acinetobacter
17	4.13903e-05	0.153846	0.00383495	9.46938e-05	0.135317	0.823737	0.639138	0.924987	0.823731	0.639131	0.924983	Above	0.150011	Bacteria	Firmicutes	Bacilli	Bacillales	Planococcaceae	Lysinibacillus
19	5.51341e-06	0.0384615	0.000511662	1.75975e-06	0.129619	0.206428	0.094166	0.394272	0.206427	0.0941656	0.394272	Neutral	0.0379499	Bacteria	Bacteroidetes	Bacteroidia	Bacteroidales	Dysgonomonadaceae	Dysgonomonas
21	0.00355386	0.192308	0.282144	0.146301	0.474076	1	0.871271	1	1	0.871271	1	Neutral	-0.0898366	Bacteria	Proteobacteria	Gammaproteobacteria	Enterobacteriales	Enterobacteriaceae	Providencia
22	1.15837e-05	0.0769231	0.00107471	7.70575e-06	0.130594	0.384781	0.224418	0.574808	0.38478	0.224417	0.574807	Neutral	0.0758484	Bacteria	Firmicutes	Clostridia	Clostridiales	Lachnospiraceae	Lachnoclostridium_5
23	3.91002e-05	0.0384615	0.00362314	8.47474e-05	0.134958	0.805969	0.619333	0.913831	0.805963	0.619326	0.913827	Neutral	0.0348384	Bacteria	Proteobacteria	Gammaproteobacteria	Pseudomonadales	Moraxellaceae	Acinetobacter
26	0.000273817	0.115385	0.0251065	0.0032452	0.169233	0.99999	0.871253	1	0.99999	0.871253	1	Neutral	0.0902781	Bacteria	Bacteroidetes	Bacteroidia	Bacteroidales	Dysgonomonadaceae	Dysgonomonas
27	2.66918e-05	0.0384615	0.00247472	4.01191e-05	0.133001	0.673512	0.481454	0.820898	0.673507	0.481449	0.820894	Neutral	0.0359868	Bacteria	Proteobacteria	Gammaproteobacteria	Enterobacteriales	Enterobacteriaceae	Pantoea
28	0.0964891	0.538462	0.999944	0.871173	1	1	0.871271	1	1	0.871271	1	Below	-0.461482	Bacteria	Bacteroidetes	Bacteroidia	Flavobacteriales	Weeksellaceae	Chishuiella
29	0.000643424	0.346154	0.058028	0.0135647	0.21628	1	0.871271	1	1	0.871271	1	Above	0.288126	Bacteria	Bacteroidetes	Bacteroidia	Flavobacteriales	Weeksellaceae	Chryseobacterium
30	0.0082936	0.653846	0.54083	0.356702	0.714446	1	0.871271	1	1	0.871271	1	Neutral	0.113016	Bacteria	Proteobacteria	Gammaproteobacteria	Enterobacteriales	Enterobacteriaceae	Enterobacter
31	3.20302e-05	0.0384615	0.00296896	5.73797e-05	0.133845	0.739001	0.547687	0.868782	0.738995	0.547681	0.868778	Neutral	0.0354926	Bacteria	Proteobacteria	Gammaproteobacteria	Enterobacteriales	Enterobacteriaceae	Pantoea
35	1.55272e-05	0.0769231	0.00144032	1.37739e-05	0.131225	0.478555	0.302066	0.660566	0.478553	0.302063	0.660564	Neutral	0.0754828	Bacteria	Proteobacteria	Alphaproteobacteria	Rhodospirillales	NA	NA
36	3.18656e-05	0.0769231	0.00295373	5.68036e-05	0.133819	0.737194	0.545812	0.867508	0.737188	0.545806	0.867504	Neutral	0.0739694	Bacteria	Bacteroidetes	Bacteroidia	Flavobacteriales	Crocinitomicaceae	Fluviicola
37	0.000249079	0.230769	0.0228636	0.00274661	0.165823	0.999971	0.87122	1	0.999971	0.87122	1	Above	0.207906	Bacteria	Bacteroidetes	Bacteroidia	Sphingobacteriales	Sphingobacteriaceae	Sphingobacterium
38	2.61466e-05	0.0769231	0.00242424	3.8524e-05	0.132915	0.665962	0.474031	0.815165	0.665957	0.474026	0.815161	Neutral	0.0744988	Bacteria	Firmicutes	Erysipelotrichia	Erysipelotrichales	Erysipelotrichaceae	Erysipelothrix
40	0.0196171	0.576923	0.845231	0.663623	0.937957	1	0.871271	1	1	0.871271	1	Below	-0.268308	Bacteria	Proteobacteria	Gammaproteobacteria	Pseudomonadales	Moraxellaceae	Acinetobacter
43	0.0549937	0.884615	0.995529	0.863609	0.999872	1	0.871271	1	1	0.871271	1	Neutral	-0.110914	Bacteria	Proteobacteria	Alphaproteobacteria	Rhizobiales	Rhizobiaceae	Ochrobactrum
44	0.00123256	0.384615	0.108284	0.0363469	0.281072	1	0.871271	1	1	0.871271	1	Above	0.276331	Bacteria	Bacteroidetes	Bacteroidia	Sphingobacteriales	Sphingobacteriaceae	Sphingobacterium
47	3.07506e-05	0.153846	0.00285051	5.29727e-05	0.133643	0.724612	0.532837	0.858559	0.724607	0.532831	0.858556	Above	0.150996	Bacteria	Firmicutes	Clostridia	Clostridiales	Clostridiaceae_1	Clostridium_sensu_stricto_3
48	0.00373109	0.153846	0.293971	0.154899	0.486087	1	0.871271	1	1	0.871271	1	Below	-0.140125	Bacteria	Epsilonbacteraeota	Campylobacteria	Campylobacterales	Arcobacteraceae	Arcobacter
51	0.015349	0.230769	0.766086	0.576137	0.887529	1	0.871271	1	1	0.871271	1	Below	-0.535316	Bacteria	Firmicutes	Erysipelotrichia	Erysipelotrichales	Erysipelotrichaceae	Erysipelothrix
53	0.0218064	0.615385	0.874952	0.698568	0.954802	1	0.871271	1	1	0.871271	1	Below	-0.259568	Bacteria	Firmicutes	Bacilli	Lactobacillales	Enterococcaceae	Vagococcus
56	0.0146674	0.692308	0.750222	0.559393	0.87663	1	0.871271	1	1	0.871271	1	Neutral	-0.0579146	Bacteria	Proteobacteria	Gammaproteobacteria	Betaproteobacteriales	Burkholderiaceae	Delftia
57	0.00566683	0.5	0.411419	0.245898	0.599746	1	0.871271	1	1	0.871271	1	Neutral	0.0885812	Bacteria	Proteobacteria	Gammaproteobacteria	Enterobacteriales	Enterobacteriaceae	Klebsiella
61	0.000969003	0.192308	0.0861321	0.0255181	0.2533	1	0.871271	1	1	0.871271	1	Neutral	0.106176	Bacteria	Proteobacteria	Gammaproteobacteria	Betaproteobacteriales	Burkholderiaceae	Lampropedia
62	0.000531385	0.0384615	0.0481642	0.00997194	0.202685	1	0.871271	1	1	0.871271	1	Neutral	-0.00970263	Bacteria	Verrucomicrobia	Verrucomicrobiae	Verrucomicrobiales	Rubritaleaceae	Luteolibacter
63	0.00912627	0.461538	0.575724	0.388384	0.743569	1	0.871271	1	1	0.871271	1	Neutral	-0.114186	Bacteria	Proteobacteria	Gammaproteobacteria	Pseudomonadales	Moraxellaceae	Acinetobacter
64	0.00560858	0.653846	0.40818	0.243261	0.596739	1	0.871271	1	1	0.871271	1	Above	0.245666	Bacteria	Proteobacteria	Gammaproteobacteria	Betaproteobacteriales	Burkholderiaceae	Comamonas
66	7.24951e-05	0.192308	0.00670753	0.000279721	0.140137	0.952178	0.797793	0.990146	0.952172	0.797786	0.990144	Above	0.1856	Bacteria	Bacteroidetes	Bacteroidia	Sphingobacteriales	Sphingobacteriaceae	Sphingobacterium
67	0.000115193	0.115385	0.0106376	0.000672558	0.146593	0.992021	0.857758	0.99961	0.992019	0.857754	0.99961	Neutral	0.104747	Bacteria	Tenericutes	Mollicutes	Acholeplasmatales	Acholeplasmataceae	Acholeplasma
68	0.000167858	0.230769	0.0154644	0.00135015	0.154326	0.999124	0.869749	0.999995	0.999123	0.869748	0.999995	Above	0.215305	Bacteria	Firmicutes	Erysipelotrichia	Erysipelotrichales	Erysipelotrichaceae	Erysipelothrix
70	0.0332493	0.961538	0.959552	0.808221	0.992567	1	0.871271	1	1	0.871271	1	Neutral	0.00198662	Bacteria	Proteobacteria	Gammaproteobacteria	Enterobacteriales	Enterobacteriaceae	Klebsiella
71	9.79077e-06	0.0769231	0.00090844	5.51798e-06	0.130306	0.33674	0.186897	0.528615	0.336738	0.186896	0.528614	Neutral	0.0760146	Bacteria	Proteobacteria	Gammaproteobacteria	Cardiobacteriales	Wohlfahrtiimonadaceae	Wohlfahrtiimonas
73	0.000137155	0.115385	0.0126532	0.000930913	0.149847	0.996824	0.865802	0.999935	0.996823	0.8658	0.999934	Neutral	0.102731	Bacteria	Proteobacteria	Alphaproteobacteria	Caulobacterales	Caulobacteraceae	Brevundimonas
75	0.000284546	0.153846	0.0260777	0.00347105	0.170699	0.999993	0.87126	1	0.999993	0.87126	1	Neutral	0.127768	Bacteria	Proteobacteria	Gammaproteobacteria	Pseudomonadales	Pseudomonadaceae	Pseudomonas
76	0.00070032	0.230769	0.0629991	0.0155065	0.223001	1	0.871271	1	1	0.871271	1	Above	0.16777	Bacteria	Actinobacteria	Actinobacteria	Micrococcales	Microbacteriaceae	Leucobacter
77	0.000646392	0.230769	0.058288	0.0136642	0.216634	1	0.871271	1	1	0.871271	1	Above	0.172481	Bacteria	Proteobacteria	Gammaproteobacteria	Betaproteobacteriales	Burkholderiaceae	Comamonas
78	0.00407175	0.384615	0.316175	0.171338	0.508338	1	0.871271	1	1	0.871271	1	Neutral	0.0684406	Bacteria	Proteobacteria	Gammaproteobacteria	Xanthomonadales	Xanthomonadaceae	Stenotrophomonas
79	0.00228391	0.5	0.191577	0.0846062	0.377954	1	0.871271	1	1	0.871271	1	Above	0.308423	Bacteria	Proteobacteria	Alphaproteobacteria	Rhizobiales	Rhizobiaceae	Ochrobactrum
80	0.00191987	0.307692	0.16363	0.0673164	0.346545	1	0.871271	1	1	0.871271	1	Neutral	0.144062	Bacteria	Patescibacteria	Saccharimonadia	Saccharimonadales	Saccharimonadaceae	NA
81	0.00114877	0.423077	0.101299	0.0328177	0.272428	1	0.871271	1	1	0.871271	1	Above	0.321778	Bacteria	Bacteroidetes	Bacteroidia	Flavobacteriales	Weeksellaceae	Chishuiella
82	0.0305825	1	0.947275	0.790983	0.988412	1	0.871271	1	1	0.871271	1	Above	0.0527253	Bacteria	Proteobacteria	Gammaproteobacteria	Enterobacteriales	Enterobacteriaceae	Enterobacter
83	0.00122481	0.307692	0.107641	0.0360177	0.28028	1	0.871271	1	1	0.871271	1	Above	0.200051	Bacteria	Proteobacteria	Alphaproteobacteria	Rhodobacterales	Rhodobacteraceae	Gemmobacter
84	0.000261546	0.192308	0.0239946	0.00299395	0.167547	0.999983	0.871241	1	0.999983	0.871241	1	Above	0.168313	Bacteria	Proteobacteria	Deltaproteobacteria	Bdellovibrionales	Bdellovibrionaceae	Bdellovibrio
85	0.0316631	0.615385	0.952638	0.798436	0.990304	1	0.871271	1	1	0.871271	1	Below	-0.337253	Bacteria	Proteobacteria	Alphaproteobacteria	Rhizobiales	Rhizobiaceae	Ochrobactrum
86	1.99881e-05	0.0384615	0.00185375	2.2693e-05	0.131936	0.567524	0.380869	0.736795	0.567521	0.380866	0.736792	Neutral	0.0366078	Bacteria	Bacteroidetes	Bacteroidia	Bacteroidales	Dysgonomonadaceae	Dysgonomonas
87	0.000352557	0.384615	0.0322123	0.00502721	0.179833	1	0.87127	1	1	0.87127	1	Above	0.352403	Bacteria	Proteobacteria	Gammaproteobacteria	Betaproteobacteriales	Burkholderiaceae	Comamonas
88	1.75069e-05	0.0384615	0.00162382	1.74649e-05	0.131541	0.520098	0.338243	0.696779	0.520095	0.338241	0.696776	Neutral	0.0368377	Bacteria	Verrucomicrobia	Verrucomicrobiae	Opitutales	Puniceicoccaceae	Cerasicoccus
89	0.000310859	0.269231	0.0284556	0.00404833	0.174266	0.999998	0.871267	1	0.999998	0.871267	1	Above	0.240775	Bacteria	Proteobacteria	Gammaproteobacteria	Betaproteobacteriales	Burkholderiaceae	Kerstersia
92	0.022646	0.615385	0.884798	0.710464	0.960064	1	0.871271	1	1	0.871271	1	Below	-0.269414	Bacteria	Proteobacteria	Gammaproteobacteria	Enterobacteriales	Enterobacteriaceae	Klebsiella
93	4.47073e-05	0.0769231	0.00414167	0.000110024	0.135836	0.846628	0.665235	0.938778	0.846621	0.665228	0.938774	Neutral	0.0727814	Bacteria	Bacteroidetes	Bacteroidia	Cytophagales	Spirosomaceae	Persicitalea
96	0.00262235	0.692308	0.216744	0.100947	0.405469	1	0.871271	1	1	0.871271	1	Above	0.475563	Bacteria	Proteobacteria	Gammaproteobacteria	Enterobacteriales	Enterobacteriaceae	Pectobacterium
97	0.00193712	0.384615	0.164975	0.0681256	0.348079	1	0.871271	1	1	0.871271	1	Above	0.219641	Bacteria	Proteobacteria	Alphaproteobacteria	Rhizobiales	Rhizobiaceae	Allorhizobium-Neorhizobium-Pararhizobium-Rhizobium
99	7.46458e-05	0.0384615	0.00690585	0.000295811	0.140467	0.956302	0.803597	0.991529	0.956297	0.80359	0.991528	Neutral	0.0315557	Bacteria	Actinobacteria	Actinobacteria	Micrococcales	Micrococcaceae	Pseudarthrobacter
100	0.00116059	0.461538	0.102288	0.0333115	0.273659	1	0.871271	1	1	0.871271	1	Above	0.35925	Bacteria	Proteobacteria	Alphaproteobacteria	Rhizobiales	Rhizobiaceae	Ochrobactrum
101	0.000811108	0.230769	0.0726057	0.0194811	0.235766	1	0.871271	1	1	0.871271	1	Neutral	0.158163	Bacteria	Proteobacteria	Gammaproteobacteria	Betaproteobacteriales	Burkholderiaceae	NA
103	4.24108e-05	0.0384615	0.00392933	9.92947e-05	0.135477	0.831122	0.647483	0.929511	0.831116	0.647475	0.929507	Neutral	0.0345322	Bacteria	Bacteroidetes	Bacteroidia	Sphingobacteriales	Sphingobacteriaceae	Sphingobacterium
104	0.00120893	0.153846	0.10632	0.0353446	0.278652	1	0.871271	1	1	0.871271	1	Neutral	0.047526	Bacteria	Proteobacteria	Alphaproteobacteria	Rhizobiales	Rhizobiaceae	Allorhizobium-Neorhizobium-Pararhizobium-Rhizobium
105	0.000640406	0.153846	0.0577636	0.0134638	0.215921	1	0.871271	1	1	0.871271	1	Neutral	0.0960825	Bacteria	Proteobacteria	Alphaproteobacteria	Sphingomonadales	Sphingomonadaceae	Novosphingobium
108	0.0177866	0.615385	0.815157	0.629527	0.919647	1	0.871271	1	1	0.871271	1	Below	-0.199772	Bacteria	Proteobacteria	Gammaproteobacteria	Betaproteobacteriales	Burkholderiaceae	Kerstersia
109	0.00108682	0.346154	0.0961004	0.0302577	0.26593	1	0.871271	1	1	0.871271	1	Above	0.250053	Bacteria	Bacteroidetes	Bacteroidia	Sphingobacteriales	Sphingobacteriaceae	Sphingobacterium
110	0.000526325	0.230769	0.0477164	0.0098177	0.202059	1	0.871271	1	1	0.871271	1	Above	0.183053	Bacteria	Proteobacteria	Deltaproteobacteria	Bdellovibrionales	Bacteriovoracaceae	Peredibacter
111	0.00223528	0.384615	0.187897	0.0822753	0.373872	1	0.871271	1	1	0.871271	1	Above	0.196719	Bacteria	Proteobacteria	Alphaproteobacteria	Rhodobacterales	Rhodobacteraceae	Ketogulonicigenium
112	0.00061225	0.192308	0.0552935	0.0125327	0.212547	1	0.871271	1	1	0.871271	1	Neutral	0.137014	Bacteria	Proteobacteria	Alphaproteobacteria	Rhizobiales	Rhizobiaceae	Allorhizobium-Neorhizobium-Pararhizobium-Rhizobium
113	0.000108386	0.0769231	0.0100121	0.000599949	0.145575	0.989385	0.853444	0.99933	0.989383	0.85344	0.99933	Neutral	0.066911	Bacteria	Proteobacteria	Alphaproteobacteria	Rhizobiales	Devosiaceae	NA
114	8.40489e-06	0.0384615	0.000779899	4.07387e-06	0.130084	0.29705	0.157155	0.489195	0.297049	0.157155	0.489194	Neutral	0.0376816	Bacteria	Bacteroidetes	Bacteroidia	Flavobacteriales	Flavobacteriaceae	Flavobacterium
115	9.26834e-06	0.0384615	0.000859986	4.94823e-06	0.130223	0.322048	0.17575	0.514161	0.322047	0.175749	0.51416	Neutral	0.0376016	Bacteria	Firmicutes	Clostridia	Clostridiales	Lachnospiraceae	Tyzzerella
116	0.000351557	0.269231	0.0321224	0.00500286	0.179701	1	0.87127	1	1	0.87127	1	Above	0.237108	Bacteria	Proteobacteria	Gammaproteobacteria	Betaproteobacteriales	Burkholderiaceae	Verticia
117	0.000862581	0.192308	0.0770365	0.021405	0.241563	1	0.871271	1	1	0.871271	1	Neutral	0.115271	Bacteria	Proteobacteria	Alphaproteobacteria	Rhodobacterales	Rhodobacteraceae	Gemmobacter
118	0.000450881	0.307692	0.0410149	0.00761036	0.192589	1	0.871271	1	1	0.871271	1	Above	0.266677	Bacteria	Proteobacteria	Gammaproteobacteria	Betaproteobacteriales	Burkholderiaceae	NA
119	0.00022008	0.192308	0.0202281	0.00220372	0.161774	0.999902	0.8711	1	0.999902	0.8711	1	Above	0.17208	Bacteria	Proteobacteria	Alphaproteobacteria	Caulobacterales	Caulobacteraceae	Brevundimonas
121	0.000262422	0.192308	0.024074	0.00301162	0.167667	0.999983	0.871242	1	0.999983	0.871242	1	Above	0.168234	Bacteria	Proteobacteria	Gammaproteobacteria	Betaproteobacteriales	Burkholderiaceae	NA
122	3.4784e-05	0.115385	0.00322382	6.7435e-05	0.134279	0.767468	0.577607	0.888467	0.767462	0.577601	0.888463	Neutral	0.112161	Bacteria	Bacteroidetes	Bacteroidia	Chitinophagales	Chitinophagaceae	Pseudoflavitalea
123	3.60807e-05	0.0769231	0.00334381	7.24381e-05	0.134483	0.779776	0.59078	0.896741	0.77977	0.590773	0.896737	Neutral	0.0735793	Bacteria	Proteobacteria	Gammaproteobacteria	Enterobacteriales	Enterobacteriaceae	Pectobacterium
124	4.10585e-06	0.0384615	0.00038106	9.77762e-07	0.129392	0.158175	0.0640575	0.340298	0.158175	0.0640573	0.340298	Neutral	0.0380805	Bacteria	Firmicutes	Clostridia	Clostridiales	Lachnospiraceae	Herbinix
125	2.20678e-05	0.0769231	0.00204643	2.75864e-05	0.132267	0.603644	0.414298	0.766306	0.60364	0.414295	0.766303	Neutral	0.0748766	Bacteria	Proteobacteria	Alphaproteobacteria	Rhizobiales	Rhizobiaceae	Aminobacter
126	1.93075e-05	0.0769231	0.00179069	2.11927e-05	0.131828	0.555004	0.369477	0.726369	0.555	0.369474	0.726366	Neutral	0.0751324	Bacteria	Actinobacteria	Actinobacteria	Micrococcales	Beutenbergiaceae	NA
127	1.1875e-05	0.0384615	0.00110173	8.0951e-06	0.130641	0.392252	0.230395	0.581849	0.39225	0.230393	0.581848	Neutral	0.0373598	Bacteria	Proteobacteria	Deltaproteobacteria	Bdellovibrionales	Bdellovibrionaceae	Bdellovibrio
129	0.000444415	0.115385	0.0404384	0.00742972	0.191765	1	0.871271	1	1	0.871271	1	Neutral	0.0749462	Bacteria	Epsilonbacteraeota	Campylobacteria	Campylobacterales	Arcobacteraceae	Arcobacter
130	9.16063e-05	0.0769231	0.00846849	0.000436798	0.143049	0.978545	0.836335	0.997549	0.978541	0.836329	0.997549	Neutral	0.0684546	Bacteria	Bacteroidetes	Bacteroidia	Bacteroidales	Dysgonomonadaceae	Dysgonomonas
133	0.000224243	0.192308	0.0206068	0.00227877	0.162358	0.999918	0.871128	1	0.999918	0.871128	1	Above	0.171701	Bacteria	Epsilonbacteraeota	Campylobacteria	Campylobacterales	Campylobacteraceae	Campylobacter
134	0.00143104	0.423077	0.124623	0.0449669	0.300922	1	0.871271	1	1	0.871271	1	Above	0.298454	Bacteria	Proteobacteria	Alphaproteobacteria	Rhodobacterales	Rhodobacteraceae	NA
135	8.69753e-05	0.192308	0.00804206	0.000395859	0.142347	0.973945	0.829335	0.996534	0.973941	0.829329	0.996533	Above	0.184266	Bacteria	Proteobacteria	Gammaproteobacteria	Alteromonadales	NA	NA
137	0.000455648	0.307692	0.0414397	0.00774445	0.193195	1	0.871271	1	1	0.871271	1	Above	0.266253	Bacteria	Proteobacteria	Gammaproteobacteria	Cellvibrionales	Cellvibrionaceae	Cellvibrio
138	0.00691396	0.230769	0.476766	0.300532	0.658982	1	0.871271	1	1	0.871271	1	Below	-0.245997	Bacteria	Proteobacteria	Alphaproteobacteria	Rhizobiales	Rhizobiaceae	Paenochrobactrum
139	7.1327e-05	0.192308	0.0065998	0.000271155	0.139958	0.949777	0.794446	0.989309	0.949771	0.794439	0.989307	Above	0.185708	Bacteria	Firmicutes	Bacilli	Lactobacillales	Enterococcaceae	Enterococcus
141	1.18485e-05	0.0384615	0.00109927	8.05929e-06	0.130636	0.391576	0.229853	0.581214	0.391574	0.229851	0.581212	Neutral	0.0373623	Bacteria	Tenericutes	Mollicutes	Acholeplasmatales	Acholeplasmataceae	Acholeplasma
144	4.57984e-05	0.0769231	0.00424254	0.000115305	0.136006	0.853488	0.673196	0.942771	0.853481	0.673189	0.942768	Neutral	0.0726805	Bacteria	Actinobacteria	Actinobacteria	Micrococcales	Microbacteriaceae	NA
145	4.38618e-06	0.0384615	0.000407072	1.11542e-06	0.129437	0.168014	0.0699637	0.351536	0.168013	0.0699635	0.351536	Neutral	0.0380545	Bacteria	Firmicutes	Clostridia	Clostridiales	Family_XIII	Anaerovorax
148	0.000170722	0.307692	0.0157263	0.00139252	0.15474	0.999223	0.869921	0.999996	0.999222	0.86992	0.999996	Above	0.291966	Bacteria	Actinobacteria	Rubrobacteria	Rubrobacterales	Rubrobacteriaceae	Rubrobacter
149	8.17875e-06	0.0769231	0.000758923	3.85875e-06	0.130048	0.290351	0.152256	0.482423	0.29035	0.152255	0.482422	Neutral	0.0761642	Bacteria	Bacteroidetes	Bacteroidia	Flavobacteriales	Flavobacteriaceae	NA
150	0.0606154	0.269231	0.997498	0.866952	0.999959	1	0.871271	1	1	0.871271	1	Below	-0.728267	Bacteria	Proteobacteria	Gammaproteobacteria	Enterobacteriales	Enterobacteriaceae	Providencia
151	0.0240421	0.384615	0.899515	0.728584	0.967587	1	0.871271	1	1	0.871271	1	Below	-0.514899	Bacteria	Proteobacteria	Gammaproteobacteria	Enterobacteriales	Enterobacteriaceae	Providencia
152	0.00353745	0.423077	0.281039	0.145504	0.472948	1	0.871271	1	1	0.871271	1	Neutral	0.142038	Bacteria	Bacteroidetes	Bacteroidia	Flavobacteriales	Weeksellaceae	Empedobacter
153	0.013499	0.538462	0.720547	0.528673	0.85564	1	0.871271	1	1	0.871271	1	Neutral	-0.182086	Bacteria	Proteobacteria	Gammaproteobacteria	Enterobacteriales	Enterobacteriaceae	Pectobacterium
154	0.0185524	0.538462	0.828376	0.644372	0.927837	1	0.871271	1	1	0.871271	1	Below	-0.289915	Bacteria	Proteobacteria	Gammaproteobacteria	Enterobacteriales	Enterobacteriaceae	Samsonia
155	0.000136678	0.346154	0.0126096	0.000924933	0.149777	0.99676	0.865693	0.999932	0.996759	0.865691	0.999932	Above	0.333544	Bacteria	Firmicutes	Bacilli	Lactobacillales	Streptococcaceae	Lactococcus
156	0.000743975	0.538462	0.066796	0.0170438	0.22808	1	0.871271	1	1	0.871271	1	Above	0.471666	Bacteria	Firmicutes	Bacilli	Lactobacillales	Streptococcaceae	Lactococcus
158	0.000142176	0.269231	0.0131135	0.000994969	0.150585	0.997427	0.866831	0.999957	0.997426	0.866829	0.999957	Above	0.256117	Bacteria	Proteobacteria	Gammaproteobacteria	Pseudomonadales	Pseudomonadaceae	Pseudomonas
159	0.000206414	0.230769	0.0189836	0.00196433	0.159844	0.999826	0.870968	1	0.999826	0.870968	1	Above	0.211786	Bacteria	Proteobacteria	Gammaproteobacteria	Enterobacteriales	Enterobacteriaceae	NA
160	0.0206383	0.384615	0.859868	0.680662	0.946423	1	0.871271	1	1	0.871271	1	Below	-0.475252	Bacteria	Proteobacteria	Gammaproteobacteria	Pseudomonadales	Pseudomonadaceae	Pseudomonas
161	0.000388883	0.192308	0.0354735	0.00593911	0.184604	1	0.871271	1	1	0.871271	1	Above	0.156834	Bacteria	Bacteroidetes	Bacteroidia	Chitinophagales	Chitinophagaceae	Taibaiella
162	0.000532715	0.307692	0.0482819	0.0100126	0.20285	1	0.871271	1	1	0.871271	1	Above	0.25941	Bacteria	Bacteroidetes	Bacteroidia	Flavobacteriales	Weeksellaceae	Chryseobacterium
163	0.00422252	0.461538	0.325784	0.178569	0.517852	1	0.871271	1	1	0.871271	1	Neutral	0.135755	Bacteria	Bacteroidetes	Bacteroidia	Flavobacteriales	Weeksellaceae	Empedobacter
164	0.00058046	0.192308	0.052497	0.0115053	0.208702	1	0.871271	1	1	0.871271	1	Neutral	0.139811	Bacteria	Proteobacteria	Gammaproteobacteria	Enterobacteriales	Enterobacteriaceae	Kosakonia
166	0.00557487	0.961538	0.406298	0.241732	0.594988	1	0.871271	1	1	0.871271	1	Above	0.555241	Bacteria	Proteobacteria	Gammaproteobacteria	Pseudomonadales	Pseudomonadaceae	Pseudomonas
167	0.0447972	0.307692	0.987333	0.850131	0.999067	1	0.871271	1	1	0.871271	1	Below	-0.67964	Bacteria	Proteobacteria	Gammaproteobacteria	Enterobacteriales	Enterobacteriaceae	Serratia
168	0.000656638	0.384615	0.0591848	0.0140092	0.217852	1	0.871271	1	1	0.871271	1	Above	0.325431	Bacteria	Bacteroidetes	Bacteroidia	Sphingobacteriales	Sphingobacteriaceae	Sphingobacterium
170	0.000439988	0.0769231	0.0400435	0.00730686	0.1912	1	0.871271	1	1	0.871271	1	Neutral	0.0368795	Bacteria	Proteobacteria	Gammaproteobacteria	Enterobacteriales	Enterobacteriaceae	Enterobacter
171	0.000321856	0.230769	0.0294477	0.0042991	0.175744	0.999999	0.871269	1	0.999999	0.871269	1	Above	0.201321	Bacteria	Bacteroidetes	Bacteroidia	Flavobacteriales	Weeksellaceae	Chishuiella
172	0.000354865	0.384615	0.0324198	0.00508356	0.180138	1	0.87127	1	1	0.87127	1	Above	0.352196	Bacteria	Proteobacteria	Gammaproteobacteria	Enterobacteriales	Enterobacteriaceae	NA
175	0.0270865	0.807692	0.925503	0.761752	0.979704	1	0.871271	1	1	0.871271	1	Neutral	-0.117811	Bacteria	Proteobacteria	Gammaproteobacteria	Xanthomonadales	Xanthomonadaceae	Stenotrophomonas
176	0.000403421	0.269231	0.0367757	0.00631847	0.186494	1	0.871271	1	1	0.871271	1	Above	0.232455	Bacteria	Proteobacteria	Gammaproteobacteria	Pseudomonadales	Moraxellaceae	Acinetobacter
177	0.00114662	0.461538	0.101119	0.0327281	0.272204	1	0.871271	1	1	0.871271	1	Above	0.36042	Bacteria	Proteobacteria	Gammaproteobacteria	Enterobacteriales	Enterobacteriaceae	Raoultella
178	0.00900922	0.769231	0.57098	0.384031	0.739655	1	0.871271	1	1	0.871271	1	Above	0.198251	Bacteria	Proteobacteria	Gammaproteobacteria	Pseudomonadales	Pseudomonadaceae	Pseudomonas
179	8.35495e-05	0.192308	0.00772648	0.000366742	0.141826	0.969919	0.823316	0.995538	0.969915	0.82331	0.995537	Above	0.184581	Bacteria	Bacteroidetes	Bacteroidia	Cytophagales	Spirosomaceae	Leadbetterella
180	8.13796e-05	0.153846	0.00752655	0.000348821	0.141495	0.967054	0.819088	0.994772	0.967049	0.819082	0.994771	Above	0.14632	Bacteria	Firmicutes	Bacilli	Lactobacillales	Leuconostocaceae	Leuconostoc
181	0.00236533	0.769231	0.197703	0.0885198	0.384715	1	0.871271	1	1	0.871271	1	Above	0.571528	Bacteria	Proteobacteria	Alphaproteobacteria	Rhizobiales	Rhizobiaceae	Allorhizobium-Neorhizobium-Pararhizobium-Rhizobium
183	0.000548573	0.192308	0.0496839	0.0105014	0.204804	1	0.871271	1	1	0.871271	1	Neutral	0.142624	Bacteria	Proteobacteria	Gammaproteobacteria	Cellvibrionales	Cellvibrionaceae	Cellvibrio
184	0.00334615	0.5	0.268038	0.136196	0.4596	1	0.871271	1	1	0.871271	1	Above	0.231962	Bacteria	Bacteroidetes	Bacteroidia	Bacteroidales	Dysgonomonadaceae	Dysgonomonas
187	5.39159e-06	0.0769231	0.000500359	1.68312e-06	0.129599	0.202363	0.0915254	0.38983	0.202363	0.0915251	0.38983	Neutral	0.0764227	Bacteria	Bacteroidetes	Bacteroidia	Flavobacteriales	Weeksellaceae	Chryseobacterium
189	0.00354344	0.0769231	0.281443	0.145795	0.47336	1	0.871271	1	1	0.871271	1	Below	-0.20452	Bacteria	Proteobacteria	Gammaproteobacteria	Pseudomonadales	Pseudomonadaceae	Pseudomonas
190	0.000846096	0.0384615	0.0756197	0.0207839	0.239716	1	0.871271	1	1	0.871271	1	Neutral	-0.0371582	Bacteria	Bacteroidetes	Bacteroidia	Flavobacteriales	Flavobacteriaceae	Flavobacterium
192	0.000564649	0.269231	0.0511032	0.0110041	0.206774	1	0.871271	1	1	0.871271	1	Above	0.218128	Bacteria	Proteobacteria	Gammaproteobacteria	Enterobacteriales	Enterobacteriaceae	Klebsiella
193	0.030743	0.0769231	0.948107	0.792133	0.988713	1	0.871271	1	1	0.871271	1	Below	-0.871184	Bacteria	Proteobacteria	Gammaproteobacteria	Enterobacteriales	Enterobacteriaceae	Providencia
194	7.71968e-05	0.0384615	0.00714104	0.000315426	0.140857	0.960736	0.809918	0.992934	0.960731	0.809911	0.992932	Neutral	0.0313205	Bacteria	Bacteroidetes	Bacteroidia	Flavobacteriales	Weeksellaceae	Chryseobacterium
196	4.65221e-05	0.153846	0.00430944	0.000118871	0.136119	0.857867	0.678314	0.945285	0.857861	0.678307	0.945281	Above	0.149537	Bacteria	Proteobacteria	Gammaproteobacteria	Enterobacteriales	Enterobacteriaceae	Enterobacter
197	0.000153077	0.0769231	0.0141121	0.0011402	0.15218	0.998371	0.86845	0.999982	0.99837	0.868449	0.999982	Neutral	0.062811	Bacteria	Proteobacteria	Gammaproteobacteria	Enterobacteriales	Enterobacteriaceae	Citrobacter
198	0.000315121	0.230769	0.0288403	0.00414488	0.174839	0.999998	0.871268	1	0.999998	0.871268	1	Above	0.201929	Bacteria	Proteobacteria	Gammaproteobacteria	Enterobacteriales	Enterobacteriaceae	Raoultella
199	2.7805e-05	0.0384615	0.00257781	4.34734e-05	0.133177	0.688404	0.496219	0.832083	0.688399	0.496214	0.832079	Neutral	0.0358837	Bacteria	Verrucomicrobia	Verrucomicrobiae	Opitutales	Puniceicoccaceae	Cerasicoccus
200	0.00080334	0.0769231	0.0719353	0.0191948	0.234884	1	0.871271	1	1	0.871271	1	Neutral	0.00498779	Bacteria	Proteobacteria	Gammaproteobacteria	Xanthomonadales	Xanthomonadaceae	Stenotrophomonas
201	3.64701e-05	0.0769231	0.00337983	7.39737e-05	0.134544	0.783343	0.594625	0.899111	0.783337	0.594619	0.899107	Neutral	0.0735432	Bacteria	Proteobacteria	Gammaproteobacteria	Pseudomonadales	Moraxellaceae	Acinetobacter
202	0.000369171	0.153846	0.0337052	0.00543773	0.182024	1	0.871271	1	1	0.871271	1	Neutral	0.120141	Bacteria	Proteobacteria	Gammaproteobacteria	Xanthomonadales	Xanthomonadaceae	Stenotrophomonas
203	0.0105482	0.461538	0.629424	0.438684	0.786843	1	0.871271	1	1	0.871271	1	Neutral	-0.167886	Bacteria	Bacteroidetes	Bacteroidia	Sphingobacteriales	Sphingobacteriaceae	Sphingobacterium
204	0.000875414	0.307692	0.0781379	0.0218916	0.242996	1	0.871271	1	1	0.871271	1	Above	0.229554	Bacteria	Bacteroidetes	Bacteroidia	Flavobacteriales	Flavobacteriaceae	Myroides
205	0.00136732	0.0384615	0.11941	0.0421636	0.294642	1	0.871271	1	1	0.871271	1	Below	-0.080948	Bacteria	Bacteroidetes	Bacteroidia	Flavobacteriales	Weeksellaceae	Chryseobacterium
206	0.00227018	0.346154	0.19054	0.0839477	0.376805	1	0.871271	1	1	0.871271	1	Neutral	0.155614	Bacteria	Proteobacteria	Alphaproteobacteria	Rhodobacterales	Rhodobacteraceae	Ketogulonicigenium
207	0.00338124	0.230769	0.27044	0.137905	0.462076	1	0.871271	1	1	0.871271	1	Neutral	-0.0396706	Bacteria	Proteobacteria	Gammaproteobacteria	Enterobacteriales	Enterobacteriaceae	Klebsiella
208	0.00340329	0.307692	0.271945	0.138978	0.463626	1	0.871271	1	1	0.871271	1	Neutral	0.0357476	Bacteria	Proteobacteria	Gammaproteobacteria	Betaproteobacteriales	Burkholderiaceae	NA
209	0.00303108	0.307692	0.246124	0.120839	0.436771	1	0.871271	1	1	0.871271	1	Neutral	0.0615685	Bacteria	Bacteroidetes	Bacteroidia	Sphingobacteriales	Sphingobacteriaceae	Sphingobacterium
211	0.00132516	0.423077	0.115943	0.0403264	0.290438	1	0.871271	1	1	0.871271	1	Above	0.307134	Bacteria	Proteobacteria	Gammaproteobacteria	Betaproteobacteriales	Burkholderiaceae	Achromobacter
213	0.00158869	0.615385	0.137391	0.0520272	0.316112	1	0.871271	1	1	0.871271	1	Above	0.477993	Bacteria	Actinobacteria	Actinobacteria	Pseudonocardiales	Pseudonocardiaceae	Prauserella
214	0.00010223	0.0769231	0.00944611	0.000537447	0.144652	0.986259	0.848412	0.998915	0.986256	0.848407	0.998914	Neutral	0.067477	Bacteria	Proteobacteria	Gammaproteobacteria	Pseudomonadales	Pseudomonadaceae	Pseudomonas
216	1.97592e-05	0.115385	0.00183254	2.21827e-05	0.1319	0.563352	0.377062	0.733332	0.563349	0.377059	0.733329	Neutral	0.113552	Bacteria	Bacteroidetes	Bacteroidia	Bacteroidales	Bacteroidaceae	Bacteroides
217	0.00844517	0.230769	0.547384	0.362593	0.719975	1	0.871271	1	1	0.871271	1	Below	-0.316614	Bacteria	Bacteroidetes	Bacteroidia	Cytophagales	Spirosomaceae	Persicitalea
218	0.000297213	0.192308	0.0272231	0.00374487	0.172421	0.999996	0.871264	1	0.999996	0.871264	1	Above	0.165085	Bacteria	Proteobacteria	Gammaproteobacteria	Enterobacteriales	Enterobacteriaceae	Citrobacter
219	5.93752e-06	0.0384615	0.00055101	2.03975e-06	0.129687	0.220417	0.103387	0.409428	0.220417	0.103387	0.409427	Neutral	0.0379105	Bacteria	Proteobacteria	Gammaproteobacteria	Betaproteobacteriales	Burkholderiaceae	Lampropedia
221	0.00379025	0.0769231	0.297877	0.157763	0.490029	1	0.871271	1	1	0.871271	1	Below	-0.220954	Bacteria	Proteobacteria	Gammaproteobacteria	Enterobacteriales	Enterobacteriaceae	Enterobacter
222	0.00934171	0.269231	0.584323	0.39631	0.750625	1	0.871271	1	1	0.871271	1	Below	-0.315092	Bacteria	Bacteroidetes	Bacteroidia	Chitinophagales	Chitinophagaceae	Niabella
223	0.000180828	0.153846	0.0166496	0.0015463	0.156195	0.999491	0.870387	0.999998	0.999491	0.870386	0.999998	Neutral	0.137197	Bacteria	Proteobacteria	Gammaproteobacteria	Enterobacteriales	Enterobacteriaceae	Kluyvera
224	2.95885e-05	0.0769231	0.00274294	4.91174e-05	0.133459	0.71086	0.518805	0.848626	0.710854	0.5188	0.848623	Neutral	0.0741801	Bacteria	Proteobacteria	Alphaproteobacteria	Acetobacterales	Acetobacteraceae	Acetobacter
225	0.000421726	0.269231	0.0384128	0.00680725	0.188858	1	0.871271	1	1	0.871271	1	Above	0.230818	Bacteria	Proteobacteria	Gammaproteobacteria	Enterobacteriales	Enterobacteriaceae	Kosakonia
226	3.39617e-05	0.115385	0.00314772	6.43512e-05	0.13415	0.759309	0.568955	0.882902	0.759303	0.568949	0.882898	Neutral	0.112237	Bacteria	Bacteroidetes	Bacteroidia	Bacteroidales	Bacteroidaceae	Bacteroides
227	0.00452964	0.269231	0.344952	0.193197	0.536626	1	0.871271	1	1	0.871271	1	Neutral	-0.0757215	Bacteria	Proteobacteria	Alphaproteobacteria	Rhizobiales	Rhizobiaceae	Allorhizobium-Neorhizobium-Pararhizobium-Rhizobium
228	0.00261028	0.0769231	0.21586	0.100361	0.404513	1	0.871271	1	1	0.871271	1	Below	-0.138937	Bacteria	Bacteroidetes	Bacteroidia	Flavobacteriales	Crocinitomicaceae	Fluviicola
230	0.0114589	0.346154	0.660269	0.468462	0.810814	1	0.871271	1	1	0.871271	1	Below	-0.314115	Bacteria	Firmicutes	Bacilli	Lactobacillales	Enterococcaceae	Vagococcus
233	0.000379514	0.115385	0.0346334	0.00569891	0.18338	1	0.871271	1	1	0.871271	1	Neutral	0.0807512	Bacteria	Proteobacteria	Gammaproteobacteria	Betaproteobacteriales	Burkholderiaceae	Comamonas
234	0.00274646	0.0769231	0.225781	0.106976	0.415186	1	0.871271	1	1	0.871271	1	Below	-0.148858	Bacteria	Proteobacteria	Gammaproteobacteria	Enterobacteriales	Enterobacteriaceae	Klebsiella
235	3.69971e-05	0.115385	0.00342859	7.60765e-05	0.134627	0.788078	0.599752	0.902237	0.788072	0.599745	0.902233	Neutral	0.111956	Bacteria	Proteobacteria	Alphaproteobacteria	Rhizobiales	Xanthobacteraceae	Xanthobacter
237	0.00703743	0.230769	0.482838	0.305745	0.664349	1	0.871271	1	1	0.871271	1	Below	-0.252068	Bacteria	Proteobacteria	Alphaproteobacteria	Rhizobiales	Rhizobiaceae	Ochrobactrum
238	0.00151533	0.269231	0.131472	0.048721	0.309104	1	0.871271	1	1	0.871271	1	Neutral	0.137759	Bacteria	Proteobacteria	Gammaproteobacteria	Xanthomonadales	Xanthomonadaceae	Stenotrophomonas
241	0.00362143	0.192308	0.286676	0.149582	0.478692	1	0.871271	1	1	0.871271	1	Neutral	-0.0943682	Bacteria	Actinobacteria	Actinobacteria	Micrococcales	Microbacteriaceae	Leucobacter
242	5.83856e-05	0.115385	0.00540549	0.000184527	0.137964	0.913579	0.746332	0.974348	0.913573	0.746324	0.974345	Neutral	0.109979	Bacteria	Proteobacteria	Gammaproteobacteria	Enterobacteriales	Enterobacteriaceae	Morganella
243	0.000465532	0.461538	0.0423199	0.00802487	0.194448	1	0.871271	1	1	0.871271	1	Above	0.419219	Bacteria	Actinobacteria	Actinobacteria	Streptosporangiales	Nocardiopsaceae	Lipingzhangella
244	0.000146768	0.115385	0.0135343	0.00105513	0.151258	0.997878	0.867603	0.99997	0.997877	0.867601	0.99997	Neutral	0.10185	Bacteria	Firmicutes	Erysipelotrichia	Erysipelotrichales	Erysipelotrichaceae	Erysipelothrix
245	0.0019808	0.0769231	0.168372	0.0701813	0.351943	1	0.871271	1	1	0.871271	1	Neutral	-0.0914492	Bacteria	Epsilonbacteraeota	Campylobacteria	Campylobacterales	Arcobacteraceae	Arcobacter
246	0.000100982	0.115385	0.00933129	0.000525142	0.144464	0.98552	0.847235	0.998804	0.985517	0.84723	0.998804	Neutral	0.106053	Bacteria	Proteobacteria	Gammaproteobacteria	Betaproteobacteriales	Burkholderiaceae	Comamonas
247	0.000379175	0.153846	0.034603	0.00569027	0.183336	1	0.871271	1	1	0.871271	1	Neutral	0.119243	Bacteria	Proteobacteria	Gammaproteobacteria	Enterobacteriales	Enterobacteriaceae	NA
248	0.00913233	0.153846	0.575968	0.388608	0.74377	1	0.871271	1	1	0.871271	1	Below	-0.422122	Bacteria	Proteobacteria	Gammaproteobacteria	Enterobacteriales	Enterobacteriaceae	Serratia
249	0.00222984	0.269231	0.187485	0.0820153	0.373414	1	0.871271	1	1	0.871271	1	Neutral	0.0817461	Bacteria	Firmicutes	Bacilli	Lactobacillales	Enterococcaceae	Vagococcus
251	0.00489365	0.269231	0.366986	0.210333	0.557884	1	0.871271	1	1	0.871271	1	Neutral	-0.0977549	Bacteria	Bacteroidetes	Bacteroidia	Flavobacteriales	Flavobacteriaceae	Myroides
252	5.84249e-05	0.0384615	0.00540912	0.000184766	0.13797	0.913722	0.746513	0.974414	0.913715	0.746506	0.974411	Neutral	0.0330524	Bacteria	Proteobacteria	Gammaproteobacteria	Enterobacteriales	Enterobacteriaceae	Yokenella
253	0.000238881	0.230769	0.0219376	0.00255043	0.164406	0.999955	0.871193	1	0.999955	0.871193	1	Above	0.208832	Bacteria	Proteobacteria	Gammaproteobacteria	Enterobacteriales	Enterobacteriaceae	Salmonella
254	1.46556e-05	0.0769231	0.00135953	1.2285e-05	0.131086	0.459144	0.285532	0.643275	0.459141	0.28553	0.643272	Neutral	0.0755635	Bacteria	Firmicutes	Erysipelotrichia	Erysipelotrichales	Erysipelotrichaceae	Erysipelothrix
255	0.000131708	0.115385	0.0121538	0.000863497	0.149044	0.996009	0.864419	0.999898	0.996007	0.864416	0.999898	Neutral	0.103231	Bacteria	Proteobacteria	Gammaproteobacteria	Enterobacteriales	Enterobacteriaceae	Citrobacter
256	0.000251331	0.192308	0.023068	0.0027907	0.166135	0.999974	0.871225	1	0.999974	0.871225	1	Above	0.16924	Bacteria	Bacteroidetes	Bacteroidia	Flavobacteriales	Flavobacteriaceae	Flavobacterium
257	0.000565957	0.384615	0.0512186	0.0110453	0.206934	1	0.871271	1	1	0.871271	1	Above	0.333397	Bacteria	Proteobacteria	Gammaproteobacteria	Xanthomonadales	Xanthomonadaceae	Stenotrophomonas
258	0.00390419	0.230769	0.30534	0.163269	0.497528	1	0.871271	1	1	0.871271	1	Neutral	-0.074571	Bacteria	Bacteroidetes	Bacteroidia	Flavobacteriales	Weeksellaceae	Chryseobacterium
259	0.00253535	0.192308	0.210348	0.0967295	0.39854	1	0.871271	1	1	0.871271	1	Neutral	-0.0180405	Bacteria	Proteobacteria	Gammaproteobacteria	Cellvibrionales	Cellvibrionaceae	Cellvibrio
260	0.000405106	0.153846	0.0369265	0.00636293	0.186712	1	0.871271	1	1	0.871271	1	Neutral	0.11692	Bacteria	Proteobacteria	Alphaproteobacteria	Rhizobiales	Rhizobiaceae	Pseudochrobactrum
261	0.000250307	0.269231	0.0229751	0.00277062	0.165993	0.999972	0.871223	1	0.999972	0.871223	1	Above	0.246256	Bacteria	Proteobacteria	Gammaproteobacteria	Enterobacteriales	Enterobacteriaceae	Klebsiella
262	0.00061537	0.230769	0.0555676	0.012635	0.212923	1	0.871271	1	1	0.871271	1	Above	0.175202	Bacteria	Proteobacteria	Gammaproteobacteria	Enterobacteriales	Enterobacteriaceae	Klebsiella
263	0.00112147	0.384615	0.0990114	0.0316841	0.269576	1	0.871271	1	1	0.871271	1	Above	0.285604	Bacteria	Bacteroidetes	Bacteroidia	Sphingobacteriales	Sphingobacteriaceae	Sphingobacterium
265	9.80523e-05	0.153846	0.00906176	0.000496761	0.144023	0.983627	0.84424	0.9985	0.983624	0.844235	0.9985	Above	0.144784	Bacteria	Bacteroidetes	Bacteroidia	Flavobacteriales	Weeksellaceae	Chryseobacterium
266	0.00116986	0.5	0.103062	0.0336992	0.27462	1	0.871271	1	1	0.871271	1	Above	0.396938	Bacteria	Proteobacteria	Gammaproteobacteria	Pseudomonadales	Moraxellaceae	Acinetobacter
268	0.000495019	0.230769	0.044941	0.0088802	0.19816	1	0.871271	1	1	0.871271	1	Above	0.185828	Bacteria	Proteobacteria	Gammaproteobacteria	Enterobacteriales	Enterobacteriaceae	Klebsiella
269	0.000133203	0.153846	0.0122909	0.000881782	0.149264	0.996251	0.86483	0.999909	0.99625	0.864827	0.999909	Above	0.141555	Bacteria	Proteobacteria	Alphaproteobacteria	Rhizobiales	Rhizobiaceae	Paenochrobactrum
270	6.50779e-05	0.0384615	0.00602327	0.000227411	0.138997	0.934728	0.773954	0.983579	0.934722	0.773946	0.983576	Neutral	0.0324383	Bacteria	Firmicutes	Negativicutes	Selenomonadales	Veillonellaceae	Zymophilus
271	0.000189661	0.269231	0.017456	0.00168604	0.157461	0.999649	0.87066	0.999999	0.999649	0.87066	0.999999	Above	0.251775	Bacteria	Actinobacteria	Actinobacteria	Micrococcales	Microbacteriaceae	Leucobacter
272	0.00028791	0.346154	0.0263821	0.00354302	0.171158	0.999994	0.871261	1	0.999994	0.871261	1	Above	0.319772	Bacteria	Bacteroidetes	Bacteroidia	Sphingobacteriales	Sphingobacteriaceae	Sphingobacterium
273	0.000650753	0.423077	0.0586698	0.0138107	0.217153	1	0.871271	1	1	0.871271	1	Above	0.364407	Bacteria	Bacteroidetes	Bacteroidia	Sphingobacteriales	Sphingobacteriaceae	Sphingobacterium
275	1.03151e-05	0.0769231	0.000957072	6.12064e-06	0.130391	0.351166	0.197995	0.542656	0.351165	0.197994	0.542654	Neutral	0.075966	Bacteria	Firmicutes	Clostridia	Clostridiales	Clostridiaceae_1	Clostridium_sensu_stricto_1
278	6.48886e-05	0.0384615	0.0060058	0.000226141	0.138968	0.934208	0.773259	0.983367	0.934202	0.773251	0.983365	Neutral	0.0324557	Bacteria	Proteobacteria	Gammaproteobacteria	Enterobacteriales	Enterobacteriaceae	Pectobacterium
279	0.00163605	0.153846	0.141192	0.0541791	0.320582	1	0.871271	1	1	0.871271	1	Neutral	0.0126545	Bacteria	Proteobacteria	Gammaproteobacteria	Enterobacteriales	Enterobacteriaceae	Providencia
280	8.39735e-05	0.0384615	0.00776554	0.000370291	0.14189	0.97045	0.824104	0.995675	0.970445	0.824097	0.995674	Neutral	0.030696	Bacteria	Proteobacteria	Gammaproteobacteria	Enterobacteriales	Enterobacteriaceae	Pectobacterium
282	5.17412e-05	0.0384615	0.00479177	0.000146096	0.136933	0.885808	0.711694	0.960593	0.885802	0.711686	0.96059	Neutral	0.0336698	Bacteria	Proteobacteria	Gammaproteobacteria	Enterobacteriales	Enterobacteriaceae	Pectobacterium
285	9.08135e-05	0.115385	0.0083955	0.000429662	0.142929	0.977819	0.835221	0.997399	0.977815	0.835216	0.997398	Neutral	0.106989	Bacteria	Proteobacteria	Gammaproteobacteria	Betaproteobacteriales	Burkholderiaceae	Comamonas
286	0.000937098	0.538462	0.0834144	0.024267	0.249815	1	0.871271	1	1	0.871271	1	Above	0.455047	Bacteria	Firmicutes	Bacilli	Bacillales	Bacillaceae	Alteribacillus
287	0.000925105	0.230769	0.0823908	0.0238006	0.248498	1	0.871271	1	1	0.871271	1	Neutral	0.148378	Bacteria	Proteobacteria	Alphaproteobacteria	Rhodobacterales	Rhodobacteraceae	Gemmobacter
289	0.000242712	0.230769	0.0222855	0.00262347	0.164939	0.999962	0.871205	1	0.999962	0.871205	1	Above	0.208484	Bacteria	Firmicutes	Bacilli	Bacillales	Bacillaceae	NA
290	0.00398687	0.269231	0.310707	0.167255	0.502894	1	0.871271	1	1	0.871271	1	Neutral	-0.0414761	Bacteria	Proteobacteria	Gammaproteobacteria	Enterobacteriales	Enterobacteriaceae	Klebsiella
292	0.000179747	0.115385	0.0165509	0.00152954	0.15604	0.999468	0.870346	0.999998	0.999467	0.870345	0.999998	Neutral	0.0988337	Bacteria	Proteobacteria	Gammaproteobacteria	Enterobacteriales	Enterobacteriaceae	Samsonia
293	0.00233527	0.269231	0.195446	0.0870731	0.382229	1	0.871271	1	1	0.871271	1	Neutral	0.0737847	Bacteria	Bacteroidetes	Bacteroidia	Flavobacteriales	Flavobacteriaceae	Flavobacterium
294	0.00620084	0.153846	0.440319	0.269725	0.626279	1	0.871271	1	1	0.871271	1	Below	-0.286473	Bacteria	Bacteroidetes	Bacteroidia	Sphingobacteriales	Sphingobacteriaceae	Sphingobacterium
296	3.39287e-06	0.0384615	0.000314899	6.68305e-07	0.129277	0.132625	0.0493604	0.310473	0.132624	0.0493603	0.310472	Neutral	0.0381466	Bacteria	Proteobacteria	Alphaproteobacteria	Acetobacterales	Acetobacteraceae	Gluconobacter
297	0.000220767	0.269231	0.0202906	0.00221603	0.16187	0.999905	0.871105	1	0.999905	0.871105	1	Above	0.24894	Bacteria	Proteobacteria	Gammaproteobacteria	Betaproteobacteriales	Burkholderiaceae	Comamonas
298	8.77236e-06	0.0384615	0.000813984	4.43572e-06	0.130143	0.307799	0.165093	0.49999	0.307798	0.165092	0.499988	Neutral	0.0376476	Bacteria	Proteobacteria	Gammaproteobacteria	Pseudomonadales	Moraxellaceae	Acinetobacter
299	0.000221195	0.230769	0.0203295	0.00222371	0.16193	0.999906	0.871108	1	0.999906	0.871108	1	Above	0.21044	Bacteria	Proteobacteria	Gammaproteobacteria	Pseudomonadales	Pseudomonadaceae	Pseudomonas
300	0.000129309	0.115385	0.0119336	0.000834485	0.148689	0.995586	0.863705	0.999875	0.995585	0.863702	0.999875	Neutral	0.103451	Bacteria	Bacteroidetes	Bacteroidia	Sphingobacteriales	Sphingobacteriaceae	Sphingobacterium
301	1.35715e-05	0.0384615	0.00125902	1.05496e-05	0.130912	0.433986	0.264458	0.620511	0.433984	0.264456	0.620509	Neutral	0.0372025	Bacteria	Actinobacteria	Actinobacteria	Micrococcales	Demequinaceae	Demequina
302	0.000759578	0.0384615	0.0681494	0.0176026	0.22988	1	0.871271	1	1	0.871271	1	Neutral	-0.0296879	Bacteria	Bacteroidetes	Bacteroidia	Flavobacteriales	Weeksellaceae	Chryseobacterium
303	5.6873e-05	0.0384615	0.00526581	0.000175411	0.137729	0.90792	0.739136	0.971681	0.907913	0.739128	0.971678	Neutral	0.0331957	Bacteria	Proteobacteria	Gammaproteobacteria	Pseudomonadales	Pseudomonadaceae	Pseudomonas
304	0.00154221	0.230769	0.133646	0.0499288	0.311684	1	0.871271	1	1	0.871271	1	Neutral	0.0971232	Bacteria	Proteobacteria	Gammaproteobacteria	Enterobacteriales	Enterobacteriaceae	Buttiauxella
305	0.0001351	0.192308	0.0124648	0.000905224	0.149544	0.996538	0.865316	0.999922	0.996537	0.865314	0.999922	Above	0.179843	Bacteria	Bacteroidetes	Bacteroidia	Flavobacteriales	Weeksellaceae	Chishuiella
309	8.61916e-05	0.153846	0.00796987	0.00038911	0.142228	0.973075	0.828025	0.996327	0.97307	0.828019	0.996326	Above	0.145876	Bacteria	Proteobacteria	Gammaproteobacteria	Betaproteobacteriales	Burkholderiaceae	Parapusillimonas
311	1.86608e-05	0.0384615	0.00173076	1.98133e-05	0.131725	0.542768	0.358442	0.716084	0.542765	0.358439	0.716081	Neutral	0.0367308	Bacteria	Proteobacteria	Gammaproteobacteria	Enterobacteriales	Enterobacteriaceae	Morganella
313	9.98792e-05	0.153846	0.00922984	0.000514377	0.144298	0.984835	0.846147	0.998698	0.984831	0.846142	0.998697	Above	0.144616	Bacteria	Bacteroidetes	Bacteroidia	Bacteroidales	Dysgonomonadaceae	Dysgonomonas
316	0.000994984	0.307692	0.0883393	0.0265475	0.256116	1	0.871271	1	1	0.871271	1	Above	0.219353	Bacteria	Proteobacteria	Gammaproteobacteria	Betaproteobacteriales	Methylophilaceae	Methylobacillus
318	5.5828e-05	0.0384615	0.0051693	0.00016924	0.137567	0.903795	0.733938	0.969691	0.903788	0.73393	0.969688	Neutral	0.0332922	Bacteria	Proteobacteria	Gammaproteobacteria	Pseudomonadales	Moraxellaceae	Acinetobacter
322	2.36746e-05	0.0769231	0.00219529	3.16844e-05	0.132523	0.629474	0.438732	0.786882	0.629469	0.438728	0.786878	Neutral	0.0747278	Bacteria	Bacteroidetes	Bacteroidia	Bacteroidales	Dysgonomonadaceae	Dysgonomonas
323	5.0893e-06	0.0384615	0.000472312	1.50028e-06	0.12955	0.192188	0.0849942	0.37863	0.192187	0.0849939	0.378629	Neutral	0.0379892	Bacteria	Proteobacteria	Gammaproteobacteria	Betaproteobacteriales	Rhodocyclaceae	Azoarcus
324	0.000135771	0.115385	0.0125264	0.000913579	0.149643	0.996634	0.865479	0.999927	0.996633	0.865477	0.999927	Neutral	0.102858	Bacteria	Proteobacteria	Gammaproteobacteria	Pseudomonadales	Moraxellaceae	Acinetobacter
325	2.10402e-05	0.0769231	0.00195123	2.51105e-05	0.132104	0.586191	0.398039	0.752152	0.586187	0.398035	0.752149	Neutral	0.0749718	Bacteria	Proteobacteria	Gammaproteobacteria	Betaproteobacteriales	Burkholderiaceae	Verticia
326	0.000219433	0.192308	0.0201692	0.00219213	0.161682	0.999899	0.871096	1	0.999899	0.871095	1	Above	0.172139	Bacteria	Proteobacteria	Gammaproteobacteria	Pseudomonadales	Pseudomonadaceae	Pseudomonas
327	0.000533104	0.0384615	0.0483163	0.0100245	0.202898	1	0.871271	1	1	0.871271	1	Neutral	-0.00985478	Bacteria	Bacteroidetes	Bacteroidia	Flavobacteriales	Weeksellaceae	Empedobacter
328	0.00173839	0.230769	0.149349	0.058872	0.330105	1	0.871271	1	1	0.871271	1	Neutral	0.0814198	Bacteria	Proteobacteria	Gammaproteobacteria	Pseudomonadales	Pseudomonadaceae	Pseudomonas
329	0.0059844	0.0769231	0.428776	0.260143	0.615746	1	0.871271	1	1	0.871271	1	Below	-0.351853	Bacteria	Proteobacteria	Gammaproteobacteria	Enterobacteriales	Enterobacteriaceae	Providencia
330	1.14041e-05	0.0384615	0.00105805	7.47036e-06	0.130565	0.380129	0.220715	0.570404	0.380127	0.220714	0.570403	Neutral	0.0374035	Bacteria	Proteobacteria	Gammaproteobacteria	Betaproteobacteriales	Burkholderiaceae	Corticibacter
332	0.00036748	0.153846	0.0335533	0.00539544	0.181802	1	0.871271	1	1	0.871271	1	Neutral	0.120293	Bacteria	Proteobacteria	Gammaproteobacteria	Pseudomonadales	Moraxellaceae	Acinetobacter
334	0.000529979	0.153846	0.0480397	0.009929	0.202511	1	0.871271	1	1	0.871271	1	Neutral	0.105806	Bacteria	Proteobacteria	Gammaproteobacteria	Betaproteobacteriales	Burkholderiaceae	Achromobacter
335	5.33836e-05	0.0384615	0.00494351	0.000155206	0.137188	0.893409	0.721014	0.964518	0.893402	0.721006	0.964514	Neutral	0.033518	Bacteria	Proteobacteria	Gammaproteobacteria	Pseudomonadales	Pseudomonadaceae	Pseudomonas
336	8.48217e-06	0.0384615	0.000787067	4.1487e-06	0.130096	0.299324	0.158827	0.491486	0.299323	0.158826	0.491485	Neutral	0.0376745	Bacteria	Tenericutes	Mollicutes	Acholeplasmatales	Acholeplasmataceae	Acholeplasma
339	5.51341e-05	0.0384615	0.00510521	0.000165198	0.13746	0.900954	0.73038	0.968299	0.900947	0.730372	0.968295	Neutral	0.0333563	Bacteria	Patescibacteria	Saccharimonadia	Saccharimonadales	Saccharimonadaceae	NA
340	0.000119618	0.153846	0.0110441	0.000721691	0.147252	0.993373	0.859996	0.999727	0.993371	0.859993	0.999727	Above	0.142802	Bacteria	Firmicutes	Bacilli	Lactobacillales	Enterococcaceae	Vagococcus
342	0.000451122	0.269231	0.0410364	0.00761712	0.192619	1	0.871271	1	1	0.871271	1	Above	0.228194	Bacteria	Proteobacteria	Alphaproteobacteria	Rhodobacterales	Rhodobacteraceae	Ketogulonicigenium
345	9.57052e-05	0.0384615	0.00884578	0.00047453	0.143669	0.981933	0.841584	0.998205	0.98193	0.841579	0.998204	Neutral	0.0296158	Bacteria	Bacteroidetes	Bacteroidia	Sphingobacteriales	Sphingobacteriaceae	Sphingobacterium
346	5.9655e-05	0.115385	0.0055227	0.000192342	0.13816	0.91806	0.752083	0.976404	0.918054	0.752075	0.976401	Neutral	0.109862	Bacteria	Proteobacteria	Gammaproteobacteria	Enterobacteriales	Enterobacteriaceae	Pectobacterium
347	0.000251541	0.346154	0.0230871	0.00279481	0.166164	0.999974	0.871225	1	0.999974	0.871225	1	Above	0.323067	Bacteria	Firmicutes	Bacilli	Bacillales	Bacillaceae	NA
348	9.75449e-06	0.0384615	0.000905075	5.47743e-06	0.130301	0.33573	0.186126	0.527627	0.335729	0.186125	0.527625	Neutral	0.0375565	Bacteria	Bacteroidetes	Bacteroidia	Sphingobacteriales	Sphingobacteriaceae	Sphingobacterium
350	3.39287e-06	0.0384615	0.000314899	6.68305e-07	0.129277	0.132625	0.0493604	0.310473	0.132624	0.0493603	0.310472	Neutral	0.0381466	Bacteria	Bacteroidetes	Bacteroidia	Sphingobacteriales	Sphingobacteriaceae	Sphingobacterium
351	0.00403793	0.307692	0.314001	0.169712	0.506177	1	0.871271	1	1	0.871271	1	Neutral	-0.00630895	Bacteria	Proteobacteria	Gammaproteobacteria	Betaproteobacteriales	Burkholderiaceae	Comamonas
352	2.1746e-05	0.0769231	0.00201663	2.67991e-05	0.132216	0.598261	0.409262	0.761962	0.598257	0.409258	0.761959	Neutral	0.0749064	Bacteria	Firmicutes	Clostridia	Clostridiales	Family_XI	Ezakiella
353	0.000103902	0.192308	0.00959989	0.000554126	0.144903	0.987189	0.849901	0.999047	0.987186	0.849896	0.999047	Above	0.182708	Bacteria	Proteobacteria	Gammaproteobacteria	Enterobacteriales	Enterobacteriaceae	Pantoea
356	8.77236e-06	0.0384615	0.000813984	4.43572e-06	0.130143	0.307799	0.165093	0.49999	0.307798	0.165092	0.499988	Neutral	0.0376476	Bacteria	Proteobacteria	Alphaproteobacteria	Rhizobiales	Xanthobacteraceae	Xanthobacter
357	0.000669061	0.269231	0.0602711	0.0144307	0.219323	1	0.871271	1	1	0.871271	1	Above	0.20896	Bacteria	Proteobacteria	Gammaproteobacteria	Pseudomonadales	Pseudomonadaceae	Pseudomonas
359	0.00119223	0.153846	0.104929	0.0346393	0.276932	1	0.871271	1	1	0.871271	1	Neutral	0.0489174	Bacteria	Proteobacteria	Gammaproteobacteria	Enterobacteriales	Enterobacteriaceae	Pantoea
361	1.02982e-05	0.0384615	0.000955496	6.10062e-06	0.130388	0.350703	0.197637	0.542208	0.350702	0.197636	0.542206	Neutral	0.037506	Bacteria	Firmicutes	Erysipelotrichia	Erysipelotrichales	Erysipelotrichaceae	ZOR0006
364	0.000508613	0.115385	0.0461471	0.00928367	0.199859	1	0.871271	1	1	0.871271	1	Neutral	0.0692375	Bacteria	Bacteroidetes	Bacteroidia	Bacteroidales	Dysgonomonadaceae	Dysgonomonas
368	0.000419241	0.0769231	0.0381908	0.0067402	0.188538	1	0.871271	1	1	0.871271	1	Neutral	0.0387323	Bacteria	Proteobacteria	Gammaproteobacteria	Enterobacteriales	Enterobacteriaceae	Pectobacterium
372	0.000161178	0.115385	0.0148534	0.00125343	0.153358	0.99884	0.869259	0.999991	0.99884	0.869258	0.999991	Neutral	0.100531	Bacteria	Bacteroidetes	Bacteroidia	Flavobacteriales	Weeksellaceae	Chryseobacterium
373	0.000651868	0.153846	0.0587674	0.0138483	0.217285	1	0.871271	1	1	0.871271	1	Neutral	0.0950787	Bacteria	Bacteroidetes	Bacteroidia	Flavobacteriales	Weeksellaceae	Chryseobacterium
376	1.57887e-05	0.0769231	0.00146457	1.42369e-05	0.131267	0.484244	0.306956	0.665588	0.484241	0.306953	0.665586	Neutral	0.0754585	Bacteria	Proteobacteria	Gammaproteobacteria	Betaproteobacteriales	Burkholderiaceae	Lampropedia
377	0.000323871	0.115385	0.0296294	0.00434562	0.176014	0.999999	0.871269	1	0.999999	0.871269	1	Neutral	0.0857552	Bacteria	Proteobacteria	Gammaproteobacteria	Enterobacteriales	Enterobacteriaceae	NA
378	4.14699e-05	0.0384615	0.00384231	9.5049e-05	0.135329	0.824325	0.639799	0.92535	0.824318	0.639792	0.925346	Neutral	0.0346192	Bacteria	Bacteroidetes	Bacteroidia	Sphingobacteriales	Sphingobacteriaceae	Sphingobacterium
379	5.26789e-05	0.115385	0.0048784	0.000151265	0.137078	0.890212	0.71708	0.96288	0.890205	0.717072	0.962877	Neutral	0.110506	Bacteria	Actinobacteria	Actinobacteria	Micrococcales	Microbacteriaceae	Leucobacter
380	0.00216476	0.153846	0.182532	0.0789058	0.367892	1	0.871271	1	1	0.871271	1	Neutral	-0.0286855	Bacteria	Bacteroidetes	Bacteroidia	Flavobacteriales	Flavobacteriaceae	Myroides
381	0.000305509	0.269231	0.0279726	0.00392833	0.173544	0.999997	0.871266	1	0.999997	0.871266	1	Above	0.241258	Bacteria	Patescibacteria	Saccharimonadia	Saccharimonadales	Saccharimonadaceae	NA
382	7.20871e-06	0.0384615	0.00066894	3.00156e-06	0.129892	0.260888	0.131139	0.452198	0.260887	0.131139	0.452197	Neutral	0.0377926	Bacteria	Proteobacteria	Gammaproteobacteria	Pseudomonadales	Moraxellaceae	Acinetobacter
383	0.000205605	0.153846	0.0189099	0.00195051	0.15973	0.99982	0.870958	1	0.99982	0.870958	1	Neutral	0.134936	Bacteria	Bacteroidetes	Bacteroidia	Bacteroidales	Dysgonomonadaceae	Dysgonomonas
386	0.000108693	0.153846	0.0100404	0.000603153	0.145622	0.989521	0.853665	0.999346	0.989519	0.853661	0.999346	Above	0.143806	Bacteria	Proteobacteria	Gammaproteobacteria	Enterobacteriales	Enterobacteriaceae	Serratia
387	0.000430743	0.192308	0.0392183	0.00705247	0.190016	1	0.871271	1	1	0.871271	1	Above	0.153089	Bacteria	Proteobacteria	Alphaproteobacteria	Rhodobacterales	Rhodobacteraceae	Paracoccus
388	2.36971e-06	0.0384615	0.000219948	3.26457e-07	0.129112	0.0945979	0.0295288	0.264041	0.0945978	0.0295287	0.264041	Neutral	0.0382416	Bacteria	Patescibacteria	Saccharimonadia	Saccharimonadales	Saccharimonadaceae	NA
391	0.000154539	0.115385	0.0142459	0.0011603	0.152393	0.998468	0.868617	0.999984	0.998467	0.868616	0.999984	Neutral	0.101139	Bacteria	Bacteroidetes	Bacteroidia	Flavobacteriales	Weeksellaceae	Chishuiella
392	2.50224e-05	0.0384615	0.00232012	3.53333e-05	0.132736	0.649835	0.458314	0.80278	0.649831	0.45831	0.802777	Neutral	0.0361414	Bacteria	Proteobacteria	Gammaproteobacteria	Enterobacteriales	Enterobacteriaceae	Pectobacterium
394	1.4913e-05	0.0384615	0.00138339	1.2716e-05	0.131127	0.464951	0.290453	0.648472	0.464948	0.290451	0.64847	Neutral	0.0370781	Bacteria	Bacteroidetes	Bacteroidia	Flavobacteriales	Flavobacteriaceae	Flavobacterium
396	0.00025733	0.384615	0.0236122	0.00290939	0.166965	0.999979	0.871235	1	0.999979	0.871235	1	Above	0.361003	Bacteria	Proteobacteria	Gammaproteobacteria	Betaproteobacteriales	Burkholderiaceae	Bordetella
397	0.00117592	0.192308	0.103568	0.0339532	0.275247	1	0.871271	1	1	0.871271	1	Neutral	0.0887398	Bacteria	Bacteroidetes	Bacteroidia	Flavobacteriales	Flavobacteriaceae	Flavobacterium
398	0.00148196	0.269231	0.128766	0.0472285	0.305881	1	0.871271	1	1	0.871271	1	Neutral	0.140465	Bacteria	Proteobacteria	Gammaproteobacteria	Xanthomonadales	Xanthomonadaceae	Stenotrophomonas
399	0.00246857	0.0769231	0.205404	0.0934993	0.393155	1	0.871271	1	1	0.871271	1	Below	-0.128481	Bacteria	Bacteroidetes	Bacteroidia	Flavobacteriales	Weeksellaceae	Chryseobacterium
400	0.00017119	0.230769	0.015769	0.00139949	0.154808	0.999238	0.869947	0.999996	0.999238	0.869946	0.999996	Above	0.215	Bacteria	Bacteroidetes	Bacteroidia	Flavobacteriales	Flavobacteriaceae	Flavobacterium
401	0.00132019	0.0769231	0.115534	0.0401109	0.28994	1	0.871271	1	1	0.871271	1	Neutral	-0.0386106	Bacteria	Actinobacteria	Actinobacteria	Micrococcales	Microbacteriaceae	NA
403	8.71373e-05	0.115385	0.00805698	0.00039726	0.142371	0.974122	0.829601	0.996576	0.974118	0.829595	0.996575	Neutral	0.107328	Bacteria	Proteobacteria	Gammaproteobacteria	Betaproteobacteriales	Burkholderiaceae	Xenophilus
404	0.000499268	0.192308	0.0453182	0.00900572	0.198692	1	0.871271	1	1	0.871271	1	Neutral	0.146989	Bacteria	Proteobacteria	Gammaproteobacteria	Enterobacteriales	Enterobacteriaceae	Lonsdalea
406	4.75001e-05	0.0384615	0.00439984	0.000123772	0.136272	0.863579	0.685034	0.948519	0.863573	0.685026	0.948515	Neutral	0.0340617	Bacteria	Proteobacteria	Gammaproteobacteria	Betaproteobacteriales	Burkholderiaceae	Comamonas
407	0.000330109	0.615385	0.0301916	0.00449081	0.176848	0.999999	0.871269	1	0.999999	0.871269	1	Above	0.585193	Bacteria	Proteobacteria	Alphaproteobacteria	Rhizobiales	Xanthobacteraceae	Bradyrhizobium
408	0.000830742	0.307692	0.0742982	0.0202095	0.237987	1	0.871271	1	1	0.871271	1	Above	0.233394	Bacteria	Proteobacteria	Alphaproteobacteria	Sphingomonadales	Sphingomonadaceae	Novosphingobium
409	0.000211751	0.307692	0.0194698	0.00205651	0.160599	0.999861	0.871029	1	0.999861	0.871029	1	Above	0.288223	Bacteria	Proteobacteria	Gammaproteobacteria	Pseudomonadales	Moraxellaceae	Acinetobacter
410	0.000339012	0.192308	0.0309935	0.00470098	0.178035	0.999999	0.87127	1	0.999999	0.87127	1	Above	0.161314	Bacteria	Proteobacteria	Gammaproteobacteria	Betaproteobacteriales	Burkholderiaceae	Lampropedia
411	0.000645908	0.230769	0.0582456	0.013648	0.216576	1	0.871271	1	1	0.871271	1	Above	0.172524	Bacteria	Bacteroidetes	Bacteroidia	Flavobacteriales	Flavobacteriaceae	Flavobacterium
412	0.000533955	0.153846	0.0483916	0.0100506	0.203003	1	0.871271	1	1	0.871271	1	Neutral	0.105455	Bacteria	Bacteroidetes	Bacteroidia	Flavobacteriales	Flavobacteriaceae	Flavobacterium
413	2.49904e-05	0.0384615	0.00231715	3.52443e-05	0.132731	0.649365	0.457858	0.802416	0.64936	0.457854	0.802412	Neutral	0.0361444	Bacteria	Proteobacteria	Gammaproteobacteria	Pseudomonadales	Moraxellaceae	Acinetobacter
414	6.31921e-05	0.0384615	0.00584923	0.000214909	0.138707	0.929357	0.766819	0.981353	0.929351	0.766811	0.981351	Neutral	0.0326123	Bacteria	Proteobacteria	Gammaproteobacteria	Oceanospirillales	Halomonadaceae	Marinospirillum
419	0.000102738	0.0384615	0.00949281	0.000542488	0.144728	0.986548	0.848874	0.998957	0.986545	0.848869	0.998956	Neutral	0.0289687	Bacteria	Proteobacteria	Gammaproteobacteria	Betaproteobacteriales	Burkholderiaceae	Kerstersia
421	6.40404e-05	0.0384615	0.00592752	0.000220492	0.138837	0.931825	0.770087	0.982387	0.931819	0.770079	0.982384	Neutral	0.032534	Bacteria	Proteobacteria	Gammaproteobacteria	Enterobacteriales	Enterobacteriaceae	Providencia
422	0.00199655	0.192308	0.169593	0.0709237	0.353328	1	0.871271	1	1	0.871271	1	Neutral	0.0227145	Bacteria	Actinobacteria	Actinobacteria	Micrococcales	Microbacteriaceae	Microbacterium
423	0.000101694	0.0769231	0.00939674	0.000532141	0.144571	0.985946	0.847913	0.998868	0.985943	0.847908	0.998868	Neutral	0.0675263	Bacteria	Proteobacteria	Gammaproteobacteria	Pseudomonadales	Moraxellaceae	Acinetobacter
424	0.000196786	0.0384615	0.018106	0.00180232	0.158477	0.99974	0.870818	1	0.999739	0.870817	1	Neutral	0.0203555	Bacteria	Proteobacteria	Gammaproteobacteria	Oceanospirillales	Saccharospirillaceae	Oceanobacter
425	0.00088173	0.192308	0.0786795	0.0221321	0.243699	1	0.871271	1	1	0.871271	1	Neutral	0.113628	Bacteria	Proteobacteria	Alphaproteobacteria	Rhodobacterales	Rhodobacteraceae	Gemmobacter
426	0.000632307	0.0384615	0.0570537	0.013194	0.214953	1	0.871271	1	1	0.871271	1	Neutral	-0.0185922	Bacteria	Actinobacteria	Actinobacteria	Micrococcales	Microbacteriaceae	NA
429	0.000125541	0.115385	0.0115879	0.000789797	0.148132	0.994831	0.862433	0.999831	0.994829	0.86243	0.999831	Neutral	0.103797	Bacteria	Proteobacteria	Alphaproteobacteria	Rhizobiales	Rhizobiaceae	Allorhizobium-Neorhizobium-Pararhizobium-Rhizobium
431	0.000916836	0.153846	0.0816844	0.0234803	0.247587	1	0.871271	1	1	0.871271	1	Neutral	0.0721617	Bacteria	Proteobacteria	Gammaproteobacteria	Betaproteobacteriales	Burkholderiaceae	Comamonas
432	3.59667e-05	0.0384615	0.00333325	7.19912e-05	0.134465	0.77872	0.589644	0.896037	0.778714	0.589637	0.896033	Neutral	0.0351283	Bacteria	Bacteroidetes	Bacteroidia	Flavobacteriales	Flavobacteriaceae	Flavobacterium
435	0.00132008	0.153846	0.115525	0.0401064	0.28993	1	0.871271	1	1	0.871271	1	Neutral	0.0383209	Bacteria	Proteobacteria	Gammaproteobacteria	Enterobacteriales	Enterobacteriaceae	Providencia
437	1.95028e-05	0.0384615	0.00180878	2.1618e-05	0.131859	0.558632	0.372768	0.729401	0.558629	0.372765	0.729398	Neutral	0.0366528	Bacteria	Actinobacteria	Actinobacteria	Micrococcales	Microbacteriaceae	Microbacterium
439	1.69643e-05	0.0384615	0.00157353	1.64108e-05	0.131454	0.509055	0.328521	0.687257	0.509052	0.328518	0.687255	Neutral	0.036888	Bacteria	Proteobacteria	Gammaproteobacteria	Betaproteobacteriales	Burkholderiaceae	NA
444	0.00217794	0.153846	0.183537	0.0795347	0.369015	1	0.871271	1	1	0.871271	1	Neutral	-0.029691	Bacteria	Proteobacteria	Alphaproteobacteria	Rhizobiales	Rhizobiaceae	Allorhizobium-Neorhizobium-Pararhizobium-Rhizobium
445	0.00191483	0.346154	0.163237	0.0670799	0.346096	1	0.871271	1	1	0.871271	1	Above	0.182917	Bacteria	Proteobacteria	Gammaproteobacteria	Betaproteobacteriales	Burkholderiaceae	Comamonas
446	6.8439e-05	0.153846	0.0063334	0.0002505	0.139515	0.94331	0.785543	0.986944	0.943304	0.785535	0.986941	Above	0.147513	Bacteria	Bacteroidetes	Bacteroidia	Cytophagales	Spirosomaceae	Dyadobacter
447	6.34064e-05	0.153846	0.005869	0.000216313	0.13874	0.929988	0.767653	0.98162	0.929982	0.767646	0.981617	Above	0.147977	Bacteria	Proteobacteria	Deltaproteobacteria	Bdellovibrionales	Bacteriovoracaceae	Bacteriovorax
449	0.00037327	0.0769231	0.0340732	0.00554074	0.182562	1	0.871271	1	1	0.871271	1	Neutral	0.0428499	Bacteria	Proteobacteria	Gammaproteobacteria	Enterobacteriales	Enterobacteriaceae	Citrobacter
451	2.88394e-05	0.0384615	0.00267358	4.67063e-05	0.133341	0.701631	0.509475	0.841875	0.701626	0.50947	0.841872	Neutral	0.035788	Bacteria	Proteobacteria	Gammaproteobacteria	Betaproteobacteriales	Burkholderiaceae	Parapusillimonas
452	1.5692e-05	0.0384615	0.0014556	1.40648e-05	0.131251	0.482148	0.305151	0.66374	0.482145	0.305149	0.663738	Neutral	0.0370059	Bacteria	Proteobacteria	Gammaproteobacteria	Enterobacteriales	Enterobacteriaceae	Enterobacter
454	0.000354531	0.346154	0.0323898	0.00507541	0.180094	1	0.87127	1	1	0.87127	1	Above	0.313764	Bacteria	Proteobacteria	Gammaproteobacteria	Pseudomonadales	Pseudomonadaceae	Pseudomonas
455	8.60725e-05	0.0769231	0.0079589	0.000388089	0.14221	0.97294	0.827823	0.996295	0.972936	0.827817	0.996294	Neutral	0.0689642	Bacteria	Firmicutes	Bacilli	Lactobacillales	Enterococcaceae	Vagococcus
457	0.00101795	0.230769	0.090286	0.0274651	0.258591	1	0.871271	1	1	0.871271	1	Neutral	0.140483	Bacteria	Proteobacteria	Gammaproteobacteria	Enterobacteriales	Enterobacteriaceae	Pantoea
458	9.37007e-05	0.153846	0.00866129	0.000455904	0.143366	0.980349	0.839119	0.997909	0.980345	0.839114	0.997908	Above	0.145185	Bacteria	Proteobacteria	Gammaproteobacteria	Betaproteobacteriales	Burkholderiaceae	Lampropedia
459	3.90888e-05	0.0769231	0.00362209	8.46995e-05	0.134956	0.805877	0.619231	0.913772	0.805871	0.619224	0.913768	Neutral	0.073301	Bacteria	Proteobacteria	Alphaproteobacteria	Rhodobacterales	Rhodobacteraceae	Paracoccus
461	0.000620225	0.269231	0.0559938	0.0127945	0.213506	1	0.871271	1	1	0.871271	1	Above	0.213237	Bacteria	Bacteroidetes	Bacteroidia	Flavobacteriales	Flavobacteriaceae	Flavobacterium
464	0.00041641	0.0769231	0.0379377	0.00666404	0.188173	1	0.871271	1	1	0.871271	1	Neutral	0.0389854	Bacteria	Verrucomicrobia	Verrucomicrobiae	Verrucomicrobiales	DEV007	NA
467	2.68982e-05	0.0769231	0.00249383	4.07311e-05	0.133034	0.676325	0.484231	0.823024	0.67632	0.484226	0.82302	Neutral	0.0744292	Bacteria	Proteobacteria	Alphaproteobacteria	Rhizobiales	Devosiaceae	Devosia
468	3.50894e-06	0.0384615	0.000325671	7.14705e-07	0.129296	0.136837	0.0517151	0.315457	0.136836	0.051715	0.315457	Neutral	0.0381359	Bacteria	Proteobacteria	Gammaproteobacteria	Betaproteobacteriales	Rhodocyclaceae	Azoarcus
469	3.3688e-05	0.0769231	0.00312239	6.334e-05	0.134106	0.75653	0.566023	0.880992	0.756525	0.566017	0.880988	Neutral	0.0738007	Bacteria	Proteobacteria	Gammaproteobacteria	Betaproteobacteriales	Burkholderiaceae	Comamonas
472	0.000203562	0.153846	0.0187238	0.00191576	0.15944	0.999804	0.87093	1	0.999804	0.87093	1	Neutral	0.135122	Bacteria	Proteobacteria	Alphaproteobacteria	Rhizobiales	Kaistiaceae	Kaistia
473	2.0162e-05	0.0769231	0.00186987	2.30844e-05	0.131964	0.570667	0.383744	0.739396	0.570663	0.383741	0.739393	Neutral	0.0750532	Bacteria	Proteobacteria	Gammaproteobacteria	Pseudomonadales	Moraxellaceae	Acinetobacter
475	0.00049382	0.192308	0.0448346	0.0088449	0.19801	1	0.871271	1	1	0.871271	1	Neutral	0.147473	Bacteria	Proteobacteria	Gammaproteobacteria	Betaproteobacteriales	Burkholderiaceae	Lampropedia
476	0.00245027	0.0769231	0.204044	0.0926153	0.391669	1	0.871271	1	1	0.871271	1	Below	-0.127121	Bacteria	Proteobacteria	Gammaproteobacteria	Enterobacteriales	Enterobacteriaceae	Enterobacter
477	5.51341e-06	0.0384615	0.000511662	1.75975e-06	0.129619	0.206428	0.094166	0.394272	0.206427	0.0941656	0.394272	Neutral	0.0379499	Bacteria	Bacteroidetes	Bacteroidia	Flavobacteriales	Crocinitomicaceae	Fluviicola
478	9.26492e-05	0.153846	0.0085645	0.000446267	0.143207	0.979463	0.837749	0.997735	0.979459	0.837743	0.997734	Above	0.145282	Bacteria	Proteobacteria	Alphaproteobacteria	Rhizobiales	Rhizobiaceae	NA
479	5.14494e-05	0.115385	0.00476481	0.000144505	0.136887	0.884402	0.709982	0.959855	0.884396	0.709974	0.959852	Neutral	0.11062	Bacteria	Firmicutes	Clostridia	Clostridiales	Family_XI	Peptoniphilus
480	0.000661443	0.192308	0.0596051	0.0141718	0.218422	1	0.871271	1	1	0.871271	1	Neutral	0.132703	Bacteria	Proteobacteria	Gammaproteobacteria	Enterobacteriales	Enterobacteriaceae	Pantoea
484	4.24108e-06	0.0384615	0.000393609	1.04304e-06	0.129414	0.162936	0.0668993	0.345752	0.162935	0.0668991	0.345752	Neutral	0.0380679	Bacteria	Fibrobacteres	Fibrobacteria	Fibrobacterales	Fibrobacteraceae	Fibrobacter
486	0.00076405	0.230769	0.0685369	0.0177636	0.230394	1	0.871271	1	1	0.871271	1	Above	0.162232	Bacteria	Bacteroidetes	Bacteroidia	Sphingobacteriales	Sphingobacteriaceae	Sphingobacterium
489	0.00021839	0.230769	0.0200743	0.00217352	0.161536	0.999895	0.871088	1	0.999895	0.871088	1	Above	0.210695	Bacteria	Proteobacteria	Gammaproteobacteria	Betaproteobacteriales	Burkholderiaceae	Comamonas
492	4.52833e-05	0.153846	0.00419492	0.000112797	0.135926	0.850288	0.669475	0.940917	0.850282	0.669467	0.940914	Above	0.149651	Bacteria	Proteobacteria	Alphaproteobacteria	Sphingomonadales	Sphingomonadaceae	Sphingopyxis
493	4.05409e-05	0.115385	0.0037564	9.09435e-05	0.135184	0.817345	0.63197	0.921017	0.817339	0.631963	0.921013	Neutral	0.111628	Bacteria	Bacteroidetes	Bacteroidia	Sphingobacteriales	Sphingobacteriaceae	Sphingobacterium
495	0.000362163	0.153846	0.0330757	0.00526319	0.181102	1	0.871271	1	1	0.871271	1	Neutral	0.12077	Bacteria	Proteobacteria	Alphaproteobacteria	Sphingomonadales	Sphingomonadaceae	Novosphingobium
496	6.78573e-06	0.0384615	0.000629702	2.66115e-06	0.129824	0.24766	0.121902	0.438386	0.24766	0.121901	0.438385	Neutral	0.0378318	Bacteria	Bacteroidetes	Bacteroidia	Flavobacteriales	Flavobacteriaceae	Myroides
497	0.000172921	0.346154	0.0159273	0.00142542	0.155057	0.999291	0.87004	0.999997	0.999291	0.870039	0.999997	Above	0.330227	Bacteria	Actinobacteria	Actinobacteria	Pseudonocardiales	Pseudonocardiaceae	Mzabimyces
502	0.00177931	0.115385	0.15259	0.0607632	0.33386	1	0.871271	1	1	0.871271	1	Neutral	-0.0372054	Bacteria	Firmicutes	Bacilli	Lactobacillales	Enterococcaceae	Vagococcus
503	0.000157177	0.0769231	0.0144874	0.00119695	0.152777	0.998629	0.868894	0.999988	0.998628	0.868893	0.999987	Neutral	0.0624357	Bacteria	Planctomycetes	Planctomycetacia	Pirellulales	Pirellulaceae	Pirellula
504	0.000131049	0.0384615	0.0120933	0.000855489	0.148947	0.995897	0.86423	0.999892	0.995896	0.864227	0.999892	Neutral	0.0263682	Bacteria	Proteobacteria	Alphaproteobacteria	Rhodospirillales	NA	NA
507	1.10268e-05	0.0384615	0.00102307	6.98776e-06	0.130505	0.370244	0.212896	0.560999	0.370243	0.212895	0.560997	Neutral	0.0374385	Bacteria	Proteobacteria	Gammaproteobacteria	Enterobacteriales	Enterobacteriaceae	Buttiauxella
509	0.000150736	0.346154	0.0138977	0.0011083	0.151838	0.998203	0.868161	0.999979	0.998202	0.86816	0.999979	Above	0.332256	Bacteria	Actinobacteria	Rubrobacteria	Rubrobacterales	Rubrobacteriaceae	Rubrobacter
511	2.21583e-05	0.0384615	0.00205483	2.78102e-05	0.132282	0.605147	0.415708	0.767516	0.605143	0.415704	0.767513	Neutral	0.0364067	Bacteria	Proteobacteria	Gammaproteobacteria	Enterobacteriales	Enterobacteriaceae	Kluyvera
513	9.41605e-05	0.153846	0.00870361	0.000460147	0.143435	0.980724	0.839702	0.99798	0.98072	0.839696	0.99798	Above	0.145143	Bacteria	Proteobacteria	Gammaproteobacteria	Betaproteobacteriales	Burkholderiaceae	Comamonas
515	1.23589e-05	0.0769231	0.00114659	8.76268e-06	0.130718	0.40446	0.240241	0.593276	0.404458	0.24024	0.593275	Neutral	0.0757765	Bacteria	Bacteroidetes	Bacteroidia	Sphingobacteriales	Sphingobacteriaceae	Sphingobacterium
517	0.00199199	0.0769231	0.16924	0.0707088	0.352928	1	0.871271	1	1	0.871271	1	Neutral	-0.092317	Bacteria	Proteobacteria	Gammaproteobacteria	Enterobacteriales	Enterobacteriaceae	Klebsiella
519	1.79906e-05	0.0769231	0.00166865	1.84317e-05	0.131618	0.529736	0.34679	0.705025	0.529732	0.346787	0.705022	Neutral	0.0752544	Bacteria	Actinobacteria	Actinobacteria	Micrococcales	Micrococcaceae	Arthrobacter
520	3.60492e-05	0.0384615	0.00334089	7.23144e-05	0.134478	0.779484	0.590466	0.896547	0.779478	0.59046	0.896543	Neutral	0.0351207	Bacteria	Proteobacteria	Deltaproteobacteria	Bdellovibrionales	Bacteriovoracaceae	Bacteriovorax
521	0.00174249	0.0769231	0.149675	0.0590611	0.330482	1	0.871271	1	1	0.871271	1	Neutral	-0.0727516	Bacteria	Bacteroidetes	Bacteroidia	Sphingobacteriales	Sphingobacteriaceae	Sphingobacterium
523	6.36195e-05	0.0769231	0.00588867	0.000217713	0.138772	0.930611	0.768478	0.981881	0.930605	0.76847	0.981878	Neutral	0.0710344	Bacteria	Bacteroidetes	Bacteroidia	Cytophagales	Spirosomaceae	Dyadobacter
526	1.88481e-05	0.115385	0.00174811	2.02081e-05	0.131755	0.546346	0.361659	0.719101	0.546343	0.361656	0.719099	Neutral	0.113637	Bacteria	Bacteroidetes	Bacteroidia	Flavobacteriales	NA	NA
527	0.000142668	0.115385	0.0131586	0.00100135	0.150657	0.99748	0.866921	0.999958	0.997479	0.866919	0.999958	Neutral	0.102226	Bacteria	Proteobacteria	Gammaproteobacteria	Enterobacteriales	Enterobacteriaceae	Pantoea
528	7.20984e-06	0.0384615	0.000669045	3.0025e-06	0.129892	0.260923	0.131164	0.452234	0.260922	0.131163	0.452233	Neutral	0.0377925	Bacteria	Bacteroidetes	Bacteroidia	Flavobacteriales	Flavobacteriaceae	NA
529	1.45128e-05	0.0384615	0.00134629	1.20489e-05	0.131063	0.455894	0.282787	0.640357	0.455892	0.282785	0.640355	Neutral	0.0371153	Bacteria	Firmicutes	Clostridia	Clostridiales	Family_XI	Finegoldia
531	0.00010153	0.153846	0.00938165	0.000530523	0.144546	0.985849	0.847758	0.998854	0.985846	0.847753	0.998853	Above	0.144465	Bacteria	Proteobacteria	Gammaproteobacteria	Betaproteobacteriales	Burkholderiaceae	Pseudorhodoferax
532	5.41458e-05	0.0384615	0.00501391	0.00015952	0.137306	0.896762	0.725162	0.966213	0.896756	0.725154	0.966209	Neutral	0.0334476	Bacteria	Firmicutes	Erysipelotrichia	Erysipelotrichales	Erysipelotrichaceae	Erysipelothrix
534	3.43423e-06	0.0769231	0.000318737	6.8466e-07	0.129284	0.134128	0.0501975	0.312255	0.134128	0.0501974	0.312255	Neutral	0.0766043	Bacteria	Firmicutes	Clostridia	Clostridiales	Lachnospiraceae	Lachnoclostridium_5
536	0.00033308	0.192308	0.0304593	0.00456058	0.177245	0.999999	0.87127	1	0.999999	0.87127	1	Above	0.161848	Bacteria	Proteobacteria	Alphaproteobacteria	Rhodobacterales	Rhodobacteraceae	Gemmobacter
538	4.28227e-05	0.153846	0.00396741	0.000101181	0.135541	0.834014	0.650769	0.931264	0.834007	0.650762	0.93126	Above	0.149879	Bacteria	Actinobacteria	Actinobacteria	Micrococcales	Beutenbergiaceae	NA
544	0.000104679	0.0769231	0.00967129	0.000561947	0.14502	0.9876	0.85056	0.999104	0.987597	0.850555	0.999103	Neutral	0.0672518	Bacteria	Proteobacteria	Alphaproteobacteria	Sphingomonadales	Sphingomonadaceae	Sphingobium
546	0.000447481	0.192308	0.0407118	0.00751519	0.192156	1	0.871271	1	1	0.871271	1	Above	0.151596	Bacteria	Bacteroidetes	Bacteroidia	Sphingobacteriales	Sphingobacteriaceae	Sphingobacterium
547	5.0893e-06	0.0384615	0.000472312	1.50028e-06	0.12955	0.192188	0.0849942	0.37863	0.192187	0.0849939	0.378629	Neutral	0.0379892	Bacteria	Bacteroidetes	Bacteroidia	Chitinophagales	Chitinophagaceae	Taibaiella
548	0.000905206	0.0384615	0.08069	0.0230315	0.246303	1	0.871271	1	1	0.871271	1	Neutral	-0.0422285	Bacteria	Epsilonbacteraeota	Campylobacteria	Campylobacterales	Arcobacteraceae	Arcobacter
551	0.000159002	0.153846	0.0146544	0.00122258	0.153042	0.99873	0.869068	0.999989	0.998729	0.869067	0.999989	Above	0.139192	Bacteria	Proteobacteria	Gammaproteobacteria	Betaproteobacteriales	Burkholderiaceae	Delftia
552	2.08492e-05	0.153846	0.00193353	2.46627e-05	0.132074	0.582862	0.394961	0.74943	0.582859	0.394957	0.749427	Above	0.151913	Bacteria	Proteobacteria	Gammaproteobacteria	Enterobacteriales	Enterobacteriaceae	Citrobacter
553	4.14732e-05	0.0769231	0.00384262	9.50636e-05	0.13533	0.824349	0.639827	0.925365	0.824342	0.639819	0.925361	Neutral	0.0730805	Bacteria	Proteobacteria	Gammaproteobacteria	Enterobacteriales	Enterobacteriaceae	Klebsiella
554	1.8422e-05	0.0384615	0.00170862	1.93154e-05	0.131687	0.538166	0.354315	0.712191	0.538163	0.354312	0.712189	Neutral	0.0367529	Bacteria	Bacteroidetes	Bacteroidia	Flavobacteriales	Weeksellaceae	Empedobacter
555	0.000122476	0.230769	0.0113065	0.000754223	0.147677	0.994122	0.861245	0.999783	0.99412	0.861242	0.999783	Above	0.219463	Bacteria	Firmicutes	Bacilli	Bacillales	Paenibacillaceae	Paenibacillus
557	0.000247261	0.307692	0.0226986	0.00271123	0.165571	0.999969	0.871216	1	0.999969	0.871216	1	Above	0.284994	Bacteria	Proteobacteria	Gammaproteobacteria	Betaproteobacteriales	Burkholderiaceae	Achromobacter
559	0.00123845	0.153846	0.108774	0.0365977	0.281674	1	0.871271	1	1	0.871271	1	Neutral	0.0450726	Bacteria	Proteobacteria	Gammaproteobacteria	Xanthomonadales	Xanthomonadaceae	Stenotrophomonas
561	2.62254e-05	0.0384615	0.00243154	3.87526e-05	0.132927	0.667064	0.475112	0.816004	0.667059	0.475107	0.816	Neutral	0.03603	Bacteria	Proteobacteria	Gammaproteobacteria	Enterobacteriales	Enterobacteriaceae	Kosakonia
564	3.9133e-05	0.0384615	0.00362618	8.48861e-05	0.134963	0.806236	0.619627	0.914001	0.806229	0.61962	0.913997	Neutral	0.0348354	Bacteria	Bacteroidetes	Bacteroidia	Chitinophagales	Chitinophagaceae	NA
565	0.000364555	0.0384615	0.0332906	0.00532254	0.181417	1	0.871271	1	1	0.871271	1	Neutral	0.00517096	Bacteria	Proteobacteria	Alphaproteobacteria	Rhizobiales	Devosiaceae	Devosia
571	1.44197e-05	0.0384615	0.00133766	1.18963e-05	0.131048	0.453766	0.280993	0.638442	0.453764	0.280991	0.63844	Neutral	0.0371239	Bacteria	Tenericutes	Mollicutes	Acholeplasmatales	Acholeplasmataceae	Acholeplasma
573	0.000298134	0.0769231	0.0273064	0.00376509	0.172546	0.999996	0.871265	1	0.999996	0.871265	1	Neutral	0.0496167	Bacteria	Proteobacteria	Gammaproteobacteria	Pseudomonadales	Pseudomonadaceae	Pseudomonas
574	4.16506e-06	0.0384615	0.000386554	1.00609e-06	0.129402	0.160263	0.0652999	0.342694	0.160262	0.0652997	0.342693	Neutral	0.038075	Bacteria	Proteobacteria	Gammaproteobacteria	Alteromonadales	Alteromonadaceae	Rheinheimera
578	4.39493e-05	0.115385	0.00407158	0.000106425	0.135717	0.841674	0.659528	0.935853	0.841667	0.659521	0.935849	Neutral	0.111313	Bacteria	Proteobacteria	Gammaproteobacteria	Pseudomonadales	Moraxellaceae	Acinetobacter
580	1.19632e-05	0.0384615	0.0011099	8.21473e-06	0.130655	0.394493	0.232195	0.583955	0.394492	0.232194	0.583953	Neutral	0.0373516	Bacteria	Proteobacteria	Gammaproteobacteria	Pseudomonadales	Pseudomonadaceae	Pseudomonas
581	6.14065e-06	0.0384615	0.000569856	2.18111e-06	0.12972	0.22703	0.107816	0.416523	0.22703	0.107815	0.416522	Neutral	0.0378917	Bacteria	Proteobacteria	Gammaproteobacteria	Betaproteobacteriales	Burkholderiaceae	Verticia
582	0.00022244	0.0384615	0.0204428	0.00224614	0.162105	0.999911	0.871116	1	0.999911	0.871116	1	Neutral	0.0180187	Bacteria	Verrucomicrobia	Verrucomicrobiae	Verrucomicrobiales	Rubritaleaceae	Luteolibacter
583	4.24108e-06	0.0384615	0.000393609	1.04304e-06	0.129414	0.162936	0.0668993	0.345752	0.162935	0.0668991	0.345752	Neutral	0.0380679	Bacteria	Bacteroidetes	Bacteroidia	Flavobacteriales	Flavobacteriaceae	Flavobacterium
584	2.24058e-05	0.0769231	0.00207775	2.84257e-05	0.132321	0.609224	0.419538	0.770789	0.60922	0.419534	0.770785	Neutral	0.0748453	Bacteria	Firmicutes	Clostridia	Clostridiales	Family_XI	Ezakiella
586	0.000626107	0.153846	0.0565099	0.0129885	0.214211	1	0.871271	1	1	0.871271	1	Neutral	0.0973362	Bacteria	Patescibacteria	Saccharimonadia	Saccharimonadales	Saccharimonadaceae	NA
588	0.00021271	0.0769231	0.0195571	0.00207326	0.160735	0.999866	0.871039	1	0.999866	0.871038	1	Neutral	0.0573659	Bacteria	Proteobacteria	Gammaproteobacteria	Pseudomonadales	Moraxellaceae	Acinetobacter
589	3.30805e-05	0.0384615	0.00306617	6.1123e-05	0.134011	0.750247	0.559419	0.876648	0.750242	0.559413	0.876644	Neutral	0.0353954	Bacteria	Tenericutes	Mollicutes	Acholeplasmatales	Acholeplasmataceae	Acholeplasma
590	0.000120227	0.153846	0.0111	0.000728574	0.147343	0.99354	0.860275	0.99974	0.993538	0.860271	0.99974	Above	0.142746	Bacteria	Proteobacteria	Alphaproteobacteria	Rhodobacterales	Rhodobacteraceae	Gemmobacter
591	9.91277e-05	0.0384615	0.0091607	0.000507097	0.144185	0.984349	0.845379	0.99862	0.984346	0.845374	0.998619	Neutral	0.0293008	Bacteria	Proteobacteria	Gammaproteobacteria	Betaproteobacteriales	Burkholderiaceae	Verticia
592	3.81698e-06	0.0384615	0.000354255	8.45344e-07	0.129345	0.147915	0.0580397	0.328437	0.147915	0.0580395	0.328437	Neutral	0.0381073	Bacteria	Proteobacteria	Gammaproteobacteria	Betaproteobacteriales	Burkholderiaceae	Kerstersia
593	1.60915e-05	0.0769231	0.00149263	1.47824e-05	0.131315	0.490751	0.312575	0.671309	0.490749	0.312572	0.671307	Neutral	0.0754304	Bacteria	Firmicutes	Bacilli	Bacillales	Bacillaceae	Bacillus
594	6.75101e-05	0.0769231	0.0062477	0.000244016	0.139372	0.941058	0.782477	0.986084	0.941052	0.78247	0.986082	Neutral	0.0706754	Bacteria	Proteobacteria	Deltaproteobacteria	Bdellovibrionales	Bacteriovoracaceae	Peredibacter
595	0.000146763	0.153846	0.0135338	0.00105506	0.151257	0.997877	0.867602	0.99997	0.997876	0.8676	0.99997	Above	0.140312	Bacteria	Actinobacteria	Actinobacteria	Micrococcales	Microbacteriaceae	Leucobacter
597	0.000227863	0.0769231	0.0209361	0.00234485	0.162866	0.999929	0.871148	1	0.999929	0.871148	1	Neutral	0.055987	Bacteria	Proteobacteria	Gammaproteobacteria	Cellvibrionales	Cellvibrionaceae	Cellvibrio
598	4.66721e-05	0.0769231	0.00432331	0.000119616	0.136143	0.858759	0.67936	0.945793	0.858753	0.679352	0.945789	Neutral	0.0725998	Bacteria	Proteobacteria	Alphaproteobacteria	Caulobacterales	Caulobacteraceae	Brevundimonas
599	1.33459e-05	0.0384615	0.00123811	1.02049e-05	0.130876	0.428607	0.260003	0.615591	0.428604	0.260002	0.615589	Neutral	0.0372234	Bacteria	Proteobacteria	Alphaproteobacteria	Rhizobiales	Beijerinckiaceae	Camelimonas
600	8.61417e-05	0.115385	0.00796527	0.000388681	0.14222	0.973018	0.827941	0.996313	0.973014	0.827934	0.996312	Neutral	0.107419	Bacteria	Proteobacteria	Alphaproteobacteria	Rhodobacterales	Rhodobacteraceae	Paenirhodobacter
601	5.73803e-05	0.153846	0.00531266	0.000178444	0.137808	0.909858	0.741592	0.972603	0.909852	0.741584	0.9726	Above	0.148533	Bacteria	Bacteroidetes	Bacteroidia	Sphingobacteriales	Sphingobacteriaceae	Sphingobacterium
602	4.32234e-05	0.0384615	0.00400447	0.000103032	0.135604	0.83678	0.653923	0.93293	0.836773	0.653916	0.932926	Neutral	0.0344571	Bacteria	Firmicutes	Bacilli	Lactobacillales	Enterococcaceae	Enterococcus
603	4.20308e-05	0.153846	0.00389419	9.75693e-05	0.135417	0.828409	0.644409	0.927857	0.828402	0.644402	0.927853	Above	0.149952	Bacteria	Proteobacteria	Gammaproteobacteria	Betaproteobacteriales	Burkholderiaceae	Parapusillimonas
604	5.79692e-05	0.0769231	0.00536704	0.000181996	0.137899	0.912057	0.744389	0.973638	0.912051	0.744381	0.973635	Neutral	0.071556	Bacteria	Firmicutes	Bacilli	Lactobacillales	Enterococcaceae	Enterococcus
607	0.000278307	0.153846	0.025513	0.00333902	0.169847	0.999991	0.871256	1	0.999991	0.871256	1	Neutral	0.128333	Bacteria	Bacteroidetes	Bacteroidia	Chitinophagales	Saprospiraceae	NA
610	0.000128707	0.0769231	0.0118784	0.000827273	0.1486	0.995473	0.863514	0.999869	0.995472	0.863512	0.999869	Neutral	0.0650447	Bacteria	Bacteroidetes	Bacteroidia	Chitinophagales	NA	NA
613	5.17412e-05	0.0384615	0.00479177	0.000146096	0.136933	0.885808	0.711694	0.960593	0.885802	0.711686	0.96059	Neutral	0.0336698	Bacteria	Proteobacteria	Gammaproteobacteria	Betaproteobacteriales	Methylophilaceae	Methylobacillus
614	4.38336e-05	0.115385	0.00406089	0.000105881	0.135699	0.840904	0.658644	0.935395	0.840898	0.658637	0.935391	Neutral	0.111324	Bacteria	Proteobacteria	Alphaproteobacteria	Rhodobacterales	Rhodobacteraceae	Falsirhodobacter
616	2.96876e-06	0.0384615	0.000275542	5.11962e-07	0.129209	0.11706	0.0409159	0.291795	0.11706	0.0409159	0.291795	Neutral	0.038186	Bacteria	Verrucomicrobia	Verrucomicrobiae	Chthoniobacterales	Chthoniobacteraceae	LD29
621	0.000777619	0.0769231	0.0697119	0.0182546	0.23195	1	0.871271	1	1	0.871271	1	Neutral	0.00721113	Bacteria	Actinobacteria	Actinobacteria	Micrococcales	Microbacteriaceae	Microbacterium
622	0.000237077	0.0384615	0.0217736	0.0025163	0.164154	0.999952	0.871187	1	0.999952	0.871187	1	Neutral	0.0166879	Bacteria	Proteobacteria	Alphaproteobacteria	Caulobacterales	Caulobacteraceae	Asticcacaulis
623	1.75447e-05	0.0384615	0.00162732	1.75396e-05	0.131547	0.52086	0.338916	0.697432	0.520857	0.338914	0.69743	Neutral	0.0368342	Bacteria	Proteobacteria	Gammaproteobacteria	Enterobacteriales	Enterobacteriaceae	Pectobacterium
626	1.17005e-05	0.0384615	0.00108554	7.86071e-06	0.130613	0.387787	0.226819	0.577646	0.387786	0.226817	0.577644	Neutral	0.037376	Bacteria	Proteobacteria	Gammaproteobacteria	Betaproteobacteriales	Burkholderiaceae	Verticia
628	2.62947e-05	0.0384615	0.00243795	3.89542e-05	0.132938	0.66803	0.47606	0.816739	0.668025	0.476055	0.816735	Neutral	0.0360236	Bacteria	Bacteroidetes	Bacteroidia	Sphingobacteriales	Sphingobacteriaceae	Sphingobacterium
632	3.83937e-05	0.0769231	0.00355779	8.1785e-05	0.134847	0.800134	0.612908	0.910088	0.800128	0.612901	0.910084	Neutral	0.0733653	Bacteria	Actinobacteria	Actinobacteria	Micrococcales	Microbacteriaceae	Leucobacter
633	0.000256768	0.230769	0.0235613	0.0028982	0.166887	0.999979	0.871234	1	0.999979	0.871234	1	Above	0.207208	Bacteria	Proteobacteria	Gammaproteobacteria	Pseudomonadales	Moraxellaceae	Acinetobacter
635	3.50894e-06	0.0384615	0.000325671	7.14705e-07	0.129296	0.136837	0.0517151	0.315457	0.136836	0.051715	0.315457	Neutral	0.0381359	Bacteria	Proteobacteria	Gammaproteobacteria	Enterobacteriales	Enterobacteriaceae	NA
639	1.82326e-05	0.0769231	0.00169107	1.89249e-05	0.131657	0.534484	0.351023	0.709067	0.53448	0.35102	0.709064	Neutral	0.075232	Bacteria	Bacteroidetes	Bacteroidia	Sphingobacteriales	Sphingobacteriaceae	Sphingobacterium
640	0.000287965	0.153846	0.026387	0.00354419	0.171165	0.999994	0.871261	1	0.999994	0.871261	1	Neutral	0.127459	Bacteria	Bacteroidetes	Bacteroidia	Chitinophagales	Chitinophagaceae	NA
644	1.30334e-05	0.0384615	0.00120913	9.73656e-06	0.130826	0.421069	0.253794	0.608665	0.421067	0.253792	0.608664	Neutral	0.0372524	Bacteria	Firmicutes	Erysipelotrichia	Erysipelotrichales	Erysipelotrichaceae	ZOR0006
645	0.000430507	0.192308	0.0391972	0.00704601	0.189986	1	0.871271	1	1	0.871271	1	Above	0.15311	Bacteria	Proteobacteria	Gammaproteobacteria	Betaproteobacteriales	Burkholderiaceae	Lampropedia
646	0.000473943	0.230769	0.0430683	0.00826602	0.195511	1	0.871271	1	1	0.871271	1	Above	0.187701	Bacteria	Proteobacteria	Gammaproteobacteria	Xanthomonadales	Xanthomonadaceae	Stenotrophomonas
652	4.21866e-05	0.115385	0.0039086	9.82751e-05	0.135442	0.829527	0.645674	0.92854	0.82952	0.645667	0.928536	Neutral	0.111476	Bacteria	Proteobacteria	Alphaproteobacteria	Rhizobiales	Rhizobiaceae	NA
655	0.000728031	0.0769231	0.065411	0.0164778	0.226233	1	0.871271	1	1	0.871271	1	Neutral	0.0115121	Bacteria	Bacteroidetes	Bacteroidia	Bacteroidales	Dysgonomonadaceae	Dysgonomonas
656	0.000440784	0.115385	0.0401145	0.0073289	0.191301	1	0.871271	1	1	0.871271	1	Neutral	0.0752701	Bacteria	Bacteroidetes	Bacteroidia	Flavobacteriales	Weeksellaceae	Chryseobacterium
657	2.65848e-05	0.0384615	0.00246481	3.98036e-05	0.132984	0.672044	0.480007	0.819786	0.672039	0.480002	0.819782	Neutral	0.0359967	Bacteria	Proteobacteria	Gammaproteobacteria	Betaproteobacteriales	Burkholderiaceae	Comamonas
658	8.94704e-05	0.269231	0.00827183	0.000417692	0.142725	0.976534	0.833258	0.997123	0.97653	0.833252	0.997122	Above	0.260959	Bacteria	Firmicutes	Bacilli	Lactobacillales	Streptococcaceae	Streptococcus
661	1.35715e-05	0.0384615	0.00125902	1.05496e-05	0.130912	0.433986	0.264458	0.620511	0.433984	0.264456	0.620509	Neutral	0.0372025	Bacteria	Proteobacteria	Deltaproteobacteria	Bdellovibrionales	Bacteriovoracaceae	Peredibacter
662	0.000204263	0.115385	0.0187876	0.00192765	0.159539	0.99981	0.87094	1	0.99981	0.870939	1	Neutral	0.096597	Bacteria	Proteobacteria	Gammaproteobacteria	Pseudomonadales	Pseudomonadaceae	Pseudomonas
665	0.000529671	0.153846	0.0480125	0.00991961	0.202473	1	0.871271	1	1	0.871271	1	Neutral	0.105834	Bacteria	Proteobacteria	Gammaproteobacteria	Enterobacteriales	Enterobacteriaceae	NA
666	0.000114832	0.153846	0.0106045	0.000668624	0.146539	0.9919	0.857558	0.999599	0.991898	0.857554	0.999598	Above	0.143242	Bacteria	Proteobacteria	Gammaproteobacteria	Betaproteobacteriales	Burkholderiaceae	Verticia
667	2.9966e-05	0.0769231	0.00277788	5.03543e-05	0.133519	0.7154	0.523421	0.851923	0.715395	0.523416	0.851919	Neutral	0.0741452	Bacteria	Proteobacteria	Gammaproteobacteria	Xanthomonadales	Rhodanobacteraceae	Dokdonella
669	0.000274398	0.0384615	0.0251591	0.00325728	0.169312	0.99999	0.871254	1	0.99999	0.871254	1	Neutral	0.0133024	Bacteria	Proteobacteria	Gammaproteobacteria	Betaproteobacteriales	Burkholderiaceae	Bordetella
670	5.27257e-05	0.0769231	0.00488273	0.000151526	0.137086	0.890427	0.717344	0.962991	0.890421	0.717336	0.962988	Neutral	0.0720403	Bacteria	Proteobacteria	Gammaproteobacteria	Alteromonadales	NA	NA
671	3.52815e-06	0.0384615	0.000327453	7.22531e-07	0.129299	0.137532	0.0521063	0.316277	0.137531	0.0521062	0.316277	Neutral	0.0381341	Bacteria	Firmicutes	Clostridia	Clostridiales	Family_XI	Anaerococcus
672	0.000501287	0.115385	0.0454974	0.00906554	0.198944	1	0.871271	1	1	0.871271	1	Neutral	0.0698873	Bacteria	Bacteroidetes	Bacteroidia	Flavobacteriales	Weeksellaceae	Chryseobacterium
673	4.22457e-05	0.0384615	0.00391406	9.85431e-05	0.135451	0.829948	0.646152	0.928797	0.829942	0.646144	0.928793	Neutral	0.0345475	Bacteria	Proteobacteria	Gammaproteobacteria	Xanthomonadales	Xanthomonadaceae	Stenotrophomonas
680	2.36865e-05	0.0384615	0.00219639	3.17157e-05	0.132525	0.629658	0.438908	0.787027	0.629654	0.438904	0.787024	Neutral	0.0362652	Bacteria	Bacteroidetes	Bacteroidia	Cytophagales	Spirosomaceae	Leadbetterella
681	1.02982e-06	0.0384615	9.55895e-05	6.17641e-08	0.128895	0.0422671	0.00800796	0.194373	0.0422671	0.00800795	0.194373	Neutral	0.0383659	Bacteria	Bacteroidetes	Bacteroidia	Flavobacteriales	NA	NA
682	0.000407679	0.153846	0.0371567	0.00643106	0.187045	1	0.871271	1	1	0.871271	1	Neutral	0.116689	Bacteria	Proteobacteria	Gammaproteobacteria	Pseudomonadales	Pseudomonadaceae	Pseudomonas
684	5.36158e-05	0.0769231	0.00496496	0.000156515	0.137224	0.894442	0.72229	0.965042	0.894436	0.722282	0.965039	Neutral	0.0719581	Bacteria	Proteobacteria	Alphaproteobacteria	Rhizobiales	Kaistiaceae	Kaistia
687	0.000820631	0.0769231	0.073427	0.0198336	0.236845	1	0.871271	1	1	0.871271	1	Neutral	0.00349608	Bacteria	Bacteroidetes	Bacteroidia	Flavobacteriales	Weeksellaceae	Cloacibacterium
693	0.000490303	0.192308	0.0445223	0.00874155	0.197569	1	0.871271	1	1	0.871271	1	Neutral	0.147785	Bacteria	Bacteroidetes	Bacteroidia	Flavobacteriales	Weeksellaceae	Weeksella
694	8.90479e-05	0.0769231	0.00823293	0.000413958	0.142661	0.976114	0.832619	0.99703	0.97611	0.832613	0.997029	Neutral	0.0686901	Bacteria	Proteobacteria	Gammaproteobacteria	Betaproteobacteriales	Methylophilaceae	Methylophilus
698	1.1875e-05	0.0384615	0.00110173	8.0951e-06	0.130641	0.392252	0.230395	0.581849	0.39225	0.230393	0.581848	Neutral	0.0373598	Bacteria	Proteobacteria	Gammaproteobacteria	Enterobacteriales	Enterobacteriaceae	NA
701	1.23175e-05	0.0384615	0.00114276	8.70458e-06	0.130712	0.403426	0.239403	0.592312	0.403424	0.239402	0.59231	Neutral	0.0373188	Bacteria	Proteobacteria	Gammaproteobacteria	Enterobacteriales	Enterobacteriaceae	Enterobacter
702	5.55341e-06	0.0384615	0.000515374	1.78529e-06	0.129625	0.207758	0.095034	0.395722	0.207758	0.0950336	0.395722	Neutral	0.0379462	Bacteria	Bacteroidetes	Bacteroidia	Bacteroidales	Bacteroidaceae	Bacteroides
707	0.000124242	0.0769231	0.0114686	0.000774629	0.147939	0.994541	0.861947	0.999812	0.994539	0.861944	0.999812	Neutral	0.0654545	Bacteria	Firmicutes	Bacilli	Lactobacillales	Enterococcaceae	Vagococcus
708	9.1924e-05	0.0769231	0.00849773	0.000439673	0.143097	0.978829	0.836771	0.997607	0.978825	0.836766	0.997607	Neutral	0.0684253	Bacteria	Proteobacteria	Gammaproteobacteria	Enterobacteriales	Enterobacteriaceae	Citrobacter
709	1.86608e-05	0.0384615	0.00173076	1.98133e-05	0.131725	0.542768	0.358442	0.716084	0.542765	0.358439	0.716081	Neutral	0.0367308	Bacteria	Proteobacteria	Gammaproteobacteria	Pseudomonadales	Moraxellaceae	Acinetobacter
710	5.08797e-05	0.0384615	0.00471217	0.000141421	0.136799	0.881607	0.706589	0.958377	0.881601	0.706581	0.958374	Neutral	0.0337494	Bacteria	Bacteroidetes	Bacteroidia	Flavobacteriales	Flavobacteriaceae	Flavobacterium
715	3.1384e-05	0.0384615	0.00290915	5.51332e-05	0.133743	0.731832	0.540266	0.863711	0.731826	0.54026	0.863707	Neutral	0.0355524	Bacteria	Proteobacteria	Gammaproteobacteria	Xanthomonadales	Rhodanobacteraceae	NA
717	2.54465e-06	0.0384615	0.000236183	3.76349e-07	0.12914	0.101216	0.0327766	0.272326	0.101216	0.0327765	0.272325	Neutral	0.0382254	Bacteria	Bacteroidetes	Bacteroidia	Cytophagales	Cytophagaceae	Cytophaga
719	0.000512405	0.192308	0.0464833	0.00939723	0.200331	1	0.871271	1	1	0.871271	1	Neutral	0.145824	Bacteria	Proteobacteria	Alphaproteobacteria	Rhizobiales	Rhizobiaceae	Allorhizobium-Neorhizobium-Pararhizobium-Rhizobium
722	0.000553097	0.192308	0.0500835	0.0106421	0.205359	1	0.871271	1	1	0.871271	1	Neutral	0.142224	Bacteria	Proteobacteria	Gammaproteobacteria	Pseudomonadales	Moraxellaceae	Acinetobacter
723	1.43815e-05	0.0384615	0.00133412	1.1834e-05	0.131042	0.452891	0.280256	0.637654	0.452889	0.280254	0.637652	Neutral	0.0371274	Bacteria	Bacteroidetes	Bacteroidia	Sphingobacteriales	Sphingobacteriaceae	Sphingobacterium
724	0.000178779	0.115385	0.0164625	0.00151459	0.155901	0.999446	0.870307	0.999998	0.999445	0.870307	0.999998	Neutral	0.0989222	Bacteria	Proteobacteria	Gammaproteobacteria	Betaproteobacteriales	Burkholderiaceae	Parapusillimonas
726	8.91782e-05	0.115385	0.00824493	0.000415108	0.142681	0.976245	0.832817	0.997059	0.976241	0.832811	0.997058	Neutral	0.10714	Bacteria	Bacteroidetes	Bacteroidia	Cytophagales	Spirosomaceae	Dyadobacter
728	7.63395e-06	0.0384615	0.000708388	3.36423e-06	0.12996	0.273952	0.140412	0.465689	0.273951	0.140412	0.465688	Neutral	0.0377532	Bacteria	Proteobacteria	Gammaproteobacteria	Xanthomonadales	Xanthomonadaceae	Stenotrophomonas
729	0.000141006	0.0769231	0.0130063	0.000979891	0.150413	0.997298	0.86661	0.999952	0.997297	0.866608	0.999952	Neutral	0.0639167	Bacteria	Proteobacteria	Alphaproteobacteria	Rhizobiales	Beijerinckiaceae	NA
731	7.19684e-05	0.153846	0.00665896	0.000275843	0.140057	0.95111	0.796301	0.989776	0.951104	0.796294	0.989774	Above	0.147187	Bacteria	Proteobacteria	Alphaproteobacteria	Acetobacterales	Acetobacteraceae	Acetobacter
732	9.88728e-06	0.0384615	0.000917391	5.62659e-06	0.130322	0.339419	0.188947	0.531234	0.339417	0.188946	0.531232	Neutral	0.0375441	Bacteria	Proteobacteria	Alphaproteobacteria	Acetobacterales	Acetobacteraceae	Acetobacter
734	3.9133e-05	0.0384615	0.00362618	8.48861e-05	0.134963	0.806236	0.619627	0.914001	0.806229	0.61962	0.913997	Neutral	0.0348354	Bacteria	Verrucomicrobia	Verrucomicrobiae	Opitutales	Puniceicoccaceae	Cerasicoccus
736	4.29717e-05	0.0769231	0.00398119	0.000101867	0.135564	0.835048	0.651947	0.931888	0.835041	0.651939	0.931884	Neutral	0.0729419	Bacteria	Proteobacteria	Alphaproteobacteria	Rhizobiales	Rhizobiaceae	Allorhizobium-Neorhizobium-Pararhizobium-Rhizobium
737	0.000310218	0.0769231	0.0283977	0.00403389	0.174179	0.999998	0.871267	1	0.999998	0.871267	1	Neutral	0.0485253	Bacteria	Proteobacteria	Alphaproteobacteria	Caulobacterales	Caulobacteraceae	Brevundimonas
738	2.54083e-05	0.0769231	0.00235586	3.64135e-05	0.132798	0.655457	0.463772	0.807119	0.655453	0.463768	0.807115	Neutral	0.0745672	Bacteria	Bacteroidetes	Bacteroidia	Cytophagales	Microscillaceae	Siphonobacter
739	1.65402e-05	0.0384615	0.00153422	1.56092e-05	0.131387	0.500245	0.320819	0.679607	0.500242	0.320817	0.679605	Neutral	0.0369273	Bacteria	Proteobacteria	Alphaproteobacteria	Rhizobiales	Beijerinckiaceae	Qingshengfania
742	9.41637e-05	0.192308	0.00870391	0.000460177	0.143436	0.980727	0.839706	0.997981	0.980723	0.8397	0.99798	Above	0.183604	Bacteria	Firmicutes	Bacilli	Bacillales	Bacillaceae	Bacillus
743	4.71665e-05	0.0384615	0.004369	0.000122089	0.13622	0.861657	0.682767	0.947436	0.861651	0.682759	0.947432	Neutral	0.0340925	Bacteria	Proteobacteria	Gammaproteobacteria	Pseudomonadales	Moraxellaceae	Acinetobacter
745	0.000326348	0.153846	0.0298527	0.00440307	0.176345	0.999999	0.871269	1	0.999999	0.871269	1	Neutral	0.123993	Bacteria	Bacteroidetes	Bacteroidia	Flavobacteriales	Flavobacteriaceae	Flavobacterium
746	3.42449e-05	0.0769231	0.00317393	6.54054e-05	0.134194	0.762151	0.571961	0.884847	0.762145	0.571955	0.884843	Neutral	0.0737491	Bacteria	Proteobacteria	Alphaproteobacteria	Rhizobiales	Devosiaceae	Devosia
750	4.53351e-05	0.115385	0.0041997	0.000113048	0.135934	0.850613	0.669852	0.941106	0.850606	0.669844	0.941102	Neutral	0.111185	Bacteria	Bacteroidetes	Bacteroidia	Sphingobacteriales	Sphingobacteriaceae	Pedobacter
751	3.80751e-05	0.115385	0.00352832	8.04654e-05	0.134797	0.797446	0.609961	0.908351	0.79744	0.609954	0.908347	Neutral	0.111856	Bacteria	Proteobacteria	Gammaproteobacteria	Enterobacteriales	Enterobacteriaceae	Klebsiella
752	4.5633e-05	0.0769231	0.00422725	0.000114496	0.135981	0.852468	0.672008	0.942182	0.852461	0.672	0.942178	Neutral	0.0726958	Bacteria	Bacteroidetes	Bacteroidia	Flavobacteriales	Flavobacteriaceae	Flavobacterium
753	0.000127164	0.115385	0.0117368	0.000808917	0.148372	0.995171	0.863005	0.999852	0.995169	0.863002	0.999852	Neutral	0.103648	Bacteria	Bacteroidetes	Bacteroidia	Flavobacteriales	Weeksellaceae	Chryseobacterium
759	0.000416687	0.192308	0.0379625	0.00667149	0.188209	1	0.871271	1	1	0.871271	1	Above	0.154345	Bacteria	Proteobacteria	Alphaproteobacteria	Rhodobacterales	Rhodobacteraceae	Gemmobacter
764	0.000172268	0.153846	0.0158676	0.00141562	0.154963	0.999272	0.870006	0.999996	0.999271	0.870005	0.999996	Neutral	0.137979	Bacteria	Proteobacteria	Gammaproteobacteria	Pseudomonadales	Moraxellaceae	Acinetobacter
765	0.000862439	0.153846	0.0770243	0.0213996	0.241547	1	0.871271	1	1	0.871271	1	Neutral	0.0768219	Bacteria	Proteobacteria	Gammaproteobacteria	Enterobacteriales	Enterobacteriaceae	Providencia
768	0.000307456	0.153846	0.0281484	0.00397185	0.173807	0.999997	0.871267	1	0.999997	0.871267	1	Neutral	0.125698	Bacteria	Proteobacteria	Gammaproteobacteria	Betaproteobacteriales	Burkholderiaceae	NA
773	6.36163e-06	0.0384615	0.000590357	2.34022e-06	0.129755	0.23416	0.112638	0.424124	0.234159	0.112638	0.424124	Neutral	0.0378712	Bacteria	Proteobacteria	Gammaproteobacteria	Betaproteobacteriales	Rhodocyclaceae	Uliginosibacterium
775	0.000107041	0.0769231	0.00988848	0.000586037	0.145374	0.988769	0.852446	0.999255	0.988767	0.852442	0.999255	Neutral	0.0670346	Bacteria	Bacteroidetes	Bacteroidia	Sphingobacteriales	Sphingobacteriaceae	Sphingobacterium
779	0.000351419	0.192308	0.0321099	0.0049995	0.179682	1	0.87127	1	1	0.87127	1	Above	0.160198	Bacteria	Actinobacteria	Actinobacteria	Micrococcales	Microbacteriaceae	Microbacterium
780	9.33038e-06	0.0384615	0.000865741	5.01429e-06	0.130232	0.32381	0.177078	0.515903	0.323809	0.177077	0.515902	Neutral	0.0375958	Bacteria	Firmicutes	Bacilli	Bacillales	Paenibacillaceae	Paenibacillus
781	2.64143e-05	0.0769231	0.00244902	3.93032e-05	0.132957	0.66969	0.477691	0.818001	0.669685	0.477686	0.817997	Neutral	0.0744741	Bacteria	Proteobacteria	Alphaproteobacteria	Rhodobacterales	Rhodobacteraceae	Defluviimonas
782	0.000118703	0.153846	0.0109601	0.00071141	0.147116	0.993114	0.859566	0.999706	0.993112	0.859562	0.999706	Above	0.142886	Bacteria	Proteobacteria	Alphaproteobacteria	Rhizobiales	Rhizobiaceae	Aminobacter
783	1.95665e-05	0.0384615	0.00181468	2.17576e-05	0.131869	0.55981	0.373838	0.730383	0.559806	0.373835	0.73038	Neutral	0.0366469	Bacteria	Proteobacteria	Alphaproteobacteria	Rhodobacterales	Rhodobacteraceae	Paracoccus
784	0.00014015	0.153846	0.0129279	0.00096891	0.150287	0.997199	0.866441	0.999949	0.997198	0.866439	0.999949	Above	0.140918	Bacteria	Actinobacteria	Actinobacteria	Micrococcales	Microbacteriaceae	Leucobacter
785	0.000800821	0.153846	0.0717178	0.0191022	0.234598	1	0.871271	1	1	0.871271	1	Neutral	0.0821284	Bacteria	Proteobacteria	Gammaproteobacteria	Betaproteobacteriales	Burkholderiaceae	Kerstersia
787	9.33038e-06	0.0384615	0.000865741	5.01429e-06	0.130232	0.32381	0.177078	0.515903	0.323809	0.177077	0.515902	Neutral	0.0375958	Bacteria	Patescibacteria	Saccharimonadia	Saccharimonadales	Saccharimonadaceae	NA
788	0.000669745	0.153846	0.0603309	0.014454	0.219404	1	0.871271	1	1	0.871271	1	Neutral	0.0935153	Bacteria	Proteobacteria	Alphaproteobacteria	Rhizobiales	Rhizobiaceae	Allorhizobium-Neorhizobium-Pararhizobium-Rhizobium
789	6.6627e-06	0.0384615	0.000618288	2.56595e-06	0.129804	0.243769	0.119214	0.434292	0.243768	0.119213	0.434291	Neutral	0.0378433	Bacteria	Epsilonbacteraeota	Campylobacteria	Campylobacterales	Arcobacteraceae	Arcobacter
790	9.52436e-05	0.115385	0.00880329	0.000470211	0.143599	0.98158	0.841033	0.99814	0.981577	0.841028	0.99814	Neutral	0.106581	Bacteria	Proteobacteria	Alphaproteobacteria	Caulobacterales	Caulobacteraceae	Caulobacter
791	0.00012344	0.0769231	0.011395	0.000765329	0.14782	0.994354	0.861634	0.999799	0.994353	0.861631	0.999799	Neutral	0.0655281	Bacteria	Proteobacteria	Gammaproteobacteria	Pseudomonadales	Pseudomonadaceae	Pseudomonas
792	1.99331e-05	0.0384615	0.00184866	2.25699e-05	0.131928	0.566526	0.379957	0.735967	0.566522	0.379953	0.735964	Neutral	0.0366129	Bacteria	Verrucomicrobia	Verrucomicrobiae	Opitutales	Puniceicoccaceae	Cerasicoccus
794	9.36837e-05	0.192308	0.00865972	0.000455747	0.143363	0.980335	0.839098	0.997906	0.980331	0.839092	0.997905	Above	0.183648	Bacteria	Proteobacteria	Deltaproteobacteria	Bdellovibrionales	Bacteriovoracaceae	Peredibacter
796	7.77315e-06	0.0384615	0.0007213	3.48739e-06	0.129982	0.278178	0.143443	0.470022	0.278177	0.143442	0.470021	Neutral	0.0377402	Bacteria	Firmicutes	Clostridia	Clostridiales	Family_XI	Peptoniphilus
799	0.000149229	0.230769	0.0137597	0.00108798	0.151618	0.998086	0.86796	0.999976	0.998085	0.867958	0.999976	Above	0.21701	Bacteria	Proteobacteria	Alphaproteobacteria	Rhodobacterales	Rhodobacteraceae	Gemmobacter
801	5.26342e-06	0.0384615	0.000488468	1.60432e-06	0.129578	0.198065	0.0887522	0.385113	0.198064	0.0887519	0.385112	Neutral	0.0379731	Bacteria	Proteobacteria	Gammaproteobacteria	Pseudomonadales	Moraxellaceae	Acinetobacter
802	0.000126086	0.230769	0.0116379	0.000796197	0.148212	0.994948	0.862629	0.999838	0.994946	0.862626	0.999838	Above	0.219131	Bacteria	Actinobacteria	Actinobacteria	Micrococcales	Microbacteriaceae	Leucobacter
804	0.000227401	0.0769231	0.0208941	0.00233637	0.162801	0.999928	0.871145	1	0.999928	0.871145	1	Neutral	0.056029	Bacteria	Proteobacteria	Gammaproteobacteria	Enterobacteriales	Enterobacteriaceae	NA
808	8.29398e-06	0.0384615	0.000769611	3.96764e-06	0.130066	0.293772	0.154754	0.485886	0.293771	0.154753	0.485885	Neutral	0.0376919	Bacteria	Proteobacteria	Gammaproteobacteria	Enterobacteriales	Enterobacteriaceae	NA
814	5.76109e-05	0.153846	0.00533396	0.000179831	0.137844	0.910726	0.742694	0.973013	0.910719	0.742686	0.97301	Above	0.148512	Bacteria	Proteobacteria	Alphaproteobacteria	Caulobacterales	Caulobacteraceae	Brevundimonas
815	0.000160918	0.0769231	0.0148297	0.00124973	0.153321	0.998828	0.869237	0.999991	0.998827	0.869236	0.999991	Neutral	0.0620934	Bacteria	Proteobacteria	Gammaproteobacteria	Enterobacteriales	Enterobacteriaceae	Pantoea
817	0.000549921	0.0384615	0.049803	0.0105433	0.20497	1	0.871271	1	1	0.871271	1	Neutral	-0.0113415	Bacteria	Proteobacteria	Alphaproteobacteria	Rhizobiales	Rhizobiaceae	Shinella
819	6.12864e-05	0.115385	0.00567332	0.000202606	0.138412	0.923479	0.759108	0.978821	0.923473	0.7591	0.978819	Neutral	0.109711	Bacteria	Bacteroidetes	Bacteroidia	Flavobacteriales	Weeksellaceae	Chryseobacterium
823	8.71166e-05	0.153846	0.00805507	0.000397081	0.142368	0.974099	0.829567	0.996571	0.974095	0.829561	0.99657	Above	0.145791	Bacteria	Proteobacteria	Gammaproteobacteria	Pseudomonadales	Moraxellaceae	Acinetobacter
824	1.14509e-05	0.0384615	0.0010624	7.53141e-06	0.130573	0.381346	0.221682	0.571558	0.381344	0.221681	0.571556	Neutral	0.0373991	Bacteria	Firmicutes	Clostridia	Clostridiales	Ruminococcaceae	Ruminococcus_1
825	0.000331402	0.0769231	0.0303082	0.00452114	0.177021	0.999999	0.871269	1	0.999999	0.871269	1	Neutral	0.0466149	Bacteria	Proteobacteria	Gammaproteobacteria	Pseudomonadales	Moraxellaceae	Acinetobacter
827	1.33254e-05	0.0384615	0.0012362	1.01738e-05	0.130873	0.428115	0.259597	0.61514	0.428113	0.259596	0.615138	Neutral	0.0372253	Bacteria	Firmicutes	Clostridia	Clostridiales	Family_XI	Anaerococcus
829	1.75069e-05	0.0384615	0.00162382	1.74649e-05	0.131541	0.520098	0.338243	0.696779	0.520095	0.338241	0.696776	Neutral	0.0368377	Bacteria	Bacteroidetes	Bacteroidia	Sphingobacteriales	Sphingobacteriaceae	Sphingobacterium
832	8.48217e-06	0.0384615	0.000787067	4.1487e-06	0.130096	0.299324	0.158827	0.491486	0.299323	0.158826	0.491485	Neutral	0.0376745	Bacteria	Tenericutes	Mollicutes	Acholeplasmatales	Acholeplasmataceae	Acholeplasma
834	3.32598e-05	0.0769231	0.00308276	6.17735e-05	0.134039	0.752119	0.561382	0.877945	0.752113	0.561376	0.877941	Neutral	0.0738403	Bacteria	Proteobacteria	Alphaproteobacteria	Rhizobiales	Devosiaceae	Devosia
835	4.96563e-05	0.115385	0.00459912	0.000134904	0.136608	0.875374	0.699074	0.955031	0.875368	0.699066	0.955028	Neutral	0.110785	Bacteria	Proteobacteria	Deltaproteobacteria	Bdellovibrionales	Bacteriovoracaceae	Bacteriovorax
837	0.000116203	0.115385	0.0107305	0.000683645	0.146744	0.992353	0.858305	0.99964	0.99235	0.858301	0.99964	Neutral	0.104654	Bacteria	Proteobacteria	Gammaproteobacteria	Betaproteobacteriales	Burkholderiaceae	Achromobacter
838	0.000233565	0.0769231	0.0214545	0.00245041	0.163664	0.999944	0.871174	1	0.999944	0.871174	1	Neutral	0.0554686	Bacteria	Bacteroidetes	Bacteroidia	Flavobacteriales	Flavobacteriaceae	Flavobacterium
840	6.36163e-06	0.0384615	0.000590357	2.34022e-06	0.129755	0.23416	0.112638	0.424124	0.234159	0.112638	0.424124	Neutral	0.0378712	Bacteria	Actinobacteria	Actinobacteria	Micrococcales	Microbacteriaceae	NA
843	6.67295e-06	0.0384615	0.000619239	2.57381e-06	0.129805	0.244094	0.119438	0.434634	0.244093	0.119437	0.434634	Neutral	0.0378423	Bacteria	Actinobacteria	Acidimicrobiia	Microtrichales	Iamiaceae	Iamia
844	7.63395e-06	0.0384615	0.000708388	3.36423e-06	0.12996	0.273952	0.140412	0.465689	0.273951	0.140412	0.465688	Neutral	0.0377532	Bacteria	Firmicutes	Bacilli	Bacillales	Planococcaceae	Kurthia
845	7.25638e-06	0.0384615	0.000673363	3.0412e-06	0.129899	0.262364	0.13218	0.453729	0.262363	0.132179	0.453729	Neutral	0.0377882	Bacteria	Actinobacteria	Actinobacteria	Micrococcales	Demequinaceae	Demequina
846	0.000120939	0.192308	0.0111654	0.000736653	0.147448	0.99373	0.860591	0.999754	0.993728	0.860588	0.999754	Above	0.181142	Bacteria	Proteobacteria	Alphaproteobacteria	Sphingomonadales	Sphingomonadaceae	Sphingomonas
851	1.6138e-05	0.0769231	0.00149694	1.48669e-05	0.131323	0.491742	0.313433	0.672178	0.491739	0.31343	0.672176	Neutral	0.0754261	Bacteria	Actinobacteria	Actinobacteria	Micrococcales	Micrococcales_Incertae_Sedis	Timonella
852	8.10836e-05	0.0384615	0.00749927	0.000346408	0.14145	0.966642	0.818485	0.994659	0.966637	0.818478	0.994658	Neutral	0.0309623	Bacteria	Firmicutes	Bacilli	Bacillales	Planococcaceae	Lysinibacillus
861	0.000100563	0.0769231	0.00929276	0.000521043	0.144401	0.985264	0.846827	0.998765	0.98526	0.846823	0.998764	Neutral	0.0676303	Bacteria	Proteobacteria	Gammaproteobacteria	Cellvibrionales	Cellvibrionaceae	Cellvibrio
863	0.000212963	0.192308	0.0195802	0.00207769	0.160771	0.999868	0.871041	1	0.999868	0.871041	1	Above	0.172728	Bacteria	Proteobacteria	Gammaproteobacteria	Betaproteobacteriales	Burkholderiaceae	Herbaspirillum
865	0.00027028	0.115385	0.0247861	0.003172	0.168748	0.999988	0.87125	1	0.999988	0.87125	1	Neutral	0.0905985	Bacteria	Firmicutes	Bacilli	Lactobacillales	Enterococcaceae	Vagococcus
866	0.000369681	0.0384615	0.033751	0.00545052	0.182091	1	0.871271	1	1	0.871271	1	Neutral	0.00471055	Bacteria	Proteobacteria	Gammaproteobacteria	Enterobacteriales	Enterobacteriaceae	Pantoea
[truncated: 351 more rows]

## Sheet: SNM_ZC
ASV ID	p	freq	freq_pred	pred_lwr	pred_upr	bino_pred	bino_lwr	bino_upr	pois_pred	pois_lwr	pois_upr	type	Deviance	Kingdom	Phylum	Class	Order	Family	Genus
[truncated: 1,249 more rows]

## Sheet: Shared_Negative
ASV ID	Phylum	Class	Order	Family	Genus
[truncated: 4 more rows]

[truncated: 1 more sheets: Shared_Positive]
